# Supplementary material for: Updating movement estimates for American black ducks (Anas rubripes)
Source: PeerJ. 2016 Mar 10;4:e1787. doi: 10.7717/peerj.1787 (PMC4793334; doi:10.7717/peerj.1787)
Supplement: Supplemental Information 1 [file peerj-04-1787-s001.xlsx]

## Sheet: Sheet1
	AGE_CODE	BAREA_CODE	BAND_ID	BAND_STATUS_CODE	BAND_SIZE_CODE	BAND_TYPE_CODE	BIRD_STATUS	BCOMMANTS	B_LOCATION_ACCURACY	BDIR	EXTRA_INFO_CODE	BFLYWAY	HOW_AGED_CODE	HOW_SEXED_CODE	BLAT	BLAT_FLOAT	BLON	BLON_FLOAT	BMARKER	PERMIT_NUM	BREMARKS	B_REWARD	SEX_CODE	SPECIES_ID	BND_DATE	BANDING_DAY	BANDING_MONTH	BANDING_YEAR	E_AREA_CODE	E_COMMANTS	E_LOCATION_ACCURACY	E_COUNTRY_CODE	E_COUNTY_CODE	R_CREATE_DATE	R_CREATE_DATE_YEAR	R_CREATE_DATE_MONTH	E_DIR	DIRECTION1	DIRECTION2	ENC_COUNTY_ORIGINAL	EFLYWAY	HOW_OBTAINED_CODE	HOW_OBTAINED_DESC	ELAT	E_LAT_FLOAT	E_LOC_DESC	ELON	E_LON_FLOAT	MARKER_CODE_COLOR_ID
15	0	18	89793742	0	7A	11	2		10	0	0	1			411	41.25	723	-72.5833		9339			0	1330	7091971	9	7	1971	18	B#07776; create date from C#0272	10	US	0	1972-02-29	1972	2	0				1	1		411	41.25		721	-72.25
415	0	46	78713458	0	7A	11	3		10	0	0	1			380	38.0833	760	-76.0833		6247			4	1330	9231970	23	9	1970	88	B#07920; create date from C#0372	10	US	0	1972-03-31	1972	3	0				1	1		380	38.0833		770	-77.0833
450	0	56	91752748	0	7A	11	3		10	0	0	6			460	46.0833	634	-63.75		77			4	1330	7081974	8	7	1974	65	B#21469; create date from C#0377	10	CA	0	1977-03-31	1977	3	0				6	1		434	43.75		655	-65.9167
494	0	59	81777906	0	7A	11	3		10	0	0	1			405	40.9167	742	-74.4167		6460			4	1330	9061970	6	9	1970	59	B#07822; create date from C#0272	10	US	0	1972-02-29	1972	2	0				1	1		405	40.9167		742	-74.4167
712	0	68	118737858	0	7A	11	3		10	0	0	6			432	43.4167	800	-80.0833		10423			5	1330	9211980	21	9	1980	39	B#24888; C#0681; Create Date = 12/31 because we could not calculate accurate create date from cycle processed.	10	US	0	1981-12-31	1981	12	0				2	1		365	36.9167		870	-87.0833
713	0	68	118738102	0	7A	11	3		10	0	0	6			432	43.4167	800	-80.0833		10423			5	1330	9281980	28	9	1980	82	B#25584; C#1282; Create Date = 12/31 because we could not calculate accurate create date from cycle processed.	10	US	0	1982-12-31	1982	12	0				2	1		362	36.4167		875	-87.9167
1020	1	18	71772923	0	7A	11	3		10	0	0	1			412	41.4167	721	-72.25		5986			4	1330	9121975	12	9	1975	88	B#23215; C#0479	10	US	0	1979-04-22	1979	4	0				1	1		372	37.4167		764	-76.75
1023	1	18	71772944	0	7A	11	3		10	0	0	1			411	41.25	725	-72.9167		5986			4	1330	9181975	18	9	1975	18	B#21419; create date from C#0277	10	US	0	1977-02-28	1977	2	0				1	1		411	41.25		725	-72.9167
1048	1	18	94751010	0	7A	11	3		10	0	0	1			411	41.25	725	-72.9167		5986			4	1330	9151976	15	9	1976	63	B#21626; create date from C#0577	10	US	0	1977-05-31	1977	5	0				1	66		354	35.75		753	-75.5833
1141	1	18	109711736	0	7A	18	3		10	0	4	1			411	41.25	725	-72.9167		5986			4	1330	9021980	2	9	1980	18	B#25448; C#0682; Create Date = 12/31 because we could not calculate accurate create date from cycle processed.	10	US	0	1982-12-31	1982	12	0				1	1		411	41.25		725	-72.9167
1191	1	18	166796413	0	7A	1	3		10	0	0	1			413	41.5833	715	-71.9167		5986			4	1330	8252003	25	8	2003	46	B#04035; C#0504	10	US	0	2004-02-04	2004	2	0				1	1		375	37.9167		753	-75.5833
1193	1	18	166796735	0	7A	1	3		10	0	0	1			410	41.0833	730	-73.0833		5986			4	1330	9142003	14	9	2003	18	B#04032; C#0504	10	US	0	2004-02-01	2004	2	0				1	1		411	41.25		730	-73.0833
1200	1	18	173707647	0	7A	1	3		10	0	0	1			412	41.4167	715	-71.9167		5986			5	1330	8192005	19	8	2005	61	B#06018; C#0306	10	US	0	2006-01-21	2006	1	0				1	1		411	41.25		720	-72.0833
1212	1	18	183758624	0	7A	1	3		1	0	0	1			410	41.1583	730	-73.1417		5986			4	1330	9202010	20	9	2010	18	loc des found in place 10 min blk ;	10	US	1	2011-02-01	2011	2	0	E		1	1	1		411	41.25	HOUSATONIC RIVER	730	-73.0833
1262	1	21	77787431	0	7A	11	3		10	0	0	1			391	39.25	752	-75.4167		6246			4	1330	9141977	14	9	1977	88	B#24842; C#0581; Create Date = 12/31 because we could not calculate accurate create date from cycle processed.	10	US	0	1981-12-31	1981	12	0				1	1		373	37.5833		764	-76.75
1281	1	21	77787737	0	7A	11	3		10	0	0	1			385	38.9167	751	-75.25		6246			4	1330	9131976	13	9	1976	21	B#21523; create date from C#0377	10	US	0	1977-03-31	1977	3	0				1	1		384	38.75		751	-75.25
1282	1	21	77787786	0	7A	11	3		10	0	0	1			385	38.9167	751	-75.25		6246			4	1330	9211976	21	9	1976	21	B#23142; C#0379	10	US	0	1979-03-25	1979	3	0				1	1		390	39.0833		752	-75.4167
1284	1	21	77787823	0	7A	11	3		10	0	0	1			385	38.9167	751	-75.25		6246			5	1330	9221976	22	9	1976	21	B#21515; create date from C#0377	10	US	0	1977-03-31	1977	3	0				1	1		385	38.9167		751	-75.25
1290	1	21	77788165	0	7A	11	3		10	0	0	1			391	39.25	752	-75.4167		6246			5	1330	9111985	11	9	1985	80	B#30520; C#0989	10	US	0	1989-03-04	1989	3	0				1	1		331	33.25		791	-79.25
1291	1	21	77788182	0	7A	11	3		10	0	0	1			391	39.25	752	-75.4167		6246			4	1330	9121985	12	9	1985	21	B#29327; C#3286	10	US	0	1986-08-12	1986	8	0				1	66		391	39.25		752	-75.4167
1310	1	21	77789334	0	7A	11	3		10	0	0	1			385	38.9167	751	-75.25		6246			5	1330	8311978	31	8	1978	21	B#23100; C#0379	10	US	0	1979-03-25	1979	3	0				1	1		384	38.75		751	-75.25
1391	1	21	84716485	0	7A	11	3		10	0	0	1			382	38.4167	750	-75.0833		7558			4	1330	9211970	21	9	1970	46	B#21699; create date from C#0577	10	US	0	1977-05-31	1977	5	0				1	1		381	38.25		750	-75.0833
1527	1	21	89796015	0	7A	11	3		10	0	0	1			382	38.4167	750	-75.0833		6961			5	1330	8251975	25	8	1975	88	B#20677; create date from C#0376	10	US	0	1976-03-25	1976	3	0				1	1		371	37.25		764	-76.75
1530	1	21	89796043	0	7A	11	3		10	0	0	1			382	38.4167	750	-75.0833		6961			5	1330	8261975	26	8	1975	21	B#21523; create date from C#0377	10	US	0	1977-03-31	1977	3	0				1	1		384	38.75		751	-75.25
1695	1	21	116796483	0	7A	11	3		10	0	0	1			391	39.25	752	-75.4167		6246			4	1330	9171985	17	9	1985	21	B#29327; C#3286	10	US	0	1986-08-12	1986	8	0				1	66		391	39.25		752	-75.4167
1696	1	21	116796483	0	7A	11	3		10	0	0	1			391	39.25	752	-75.4167		6246			4	1330	9171985	17	9	1985	21	B#29818; C#2987	10	US	0	1987-07-22	1987	7	0				1	66		391	39.25		752	-75.4167
1713	1	21	145743772	0	7A	18	3		10	0	0	1			385	38.9167	751	-75.25		6246			4	1330	9161985	16	9	1985	21	B#31044; C#1690	10	US	0	1990-04-22	1990	4	0				1	1		385	38.9167		751	-75.25
1768	1	21	145772858	0	7A	18	3		10	0	0	1			391	39.25	752	-75.4167		6246			5	1330	8071991	7	8	1991	46	B#00047; C#0700	10	US	0	2000-02-16	2000	2	0				1	1		381	38.25		751	-75.25
1769	1	21	145772884	0	7A	18	3		10	0	0	1			391	39.25	752	-75.4167		6246			5	1330	8091991	9	8	1991	88	B#34626; C#0795 Fix HP longitude to correspond to long deg blk.	33	US	0	1995-02-18	1995	2	0				1	1		364	36.75		773	-77.5
1770	1	21	148721281	0	7A	18	3		10	0	0	1			385	38.9167	751	-75.25		6246			4	1330	8131998	13	8	1998	46	B#03027; C#0403	10	US	0	2003-01-27	2003	1	0				1	1		382	38.4167		752	-75.4167
1783	1	21	236718704	0	7A	4	3		10	0	0	1			385	38.9167	751	-75.25		6246			4	1330	9101994	10	9	1994	63	B#35494; C#2096	10	US	0	1996-05-19	1996	5	0				1	1		361	36.25		755	-75.9167
3332	1	44	77725470	0	7A	11	3		10	0	0	1			451	45.25	683	-68.5833		5082			4	1330	9121964	12	9	1964	88	B#09442; create date from C#0574	10	US	0	1974-05-31	1974	5	0				1	1		373	37.5833		754	-75.75
3403	1	44	84764667	0	7A	11	3		10	0	0	1			451	45.25	683	-68.5833		6400			5	1330	8311969	31	8	1969	61	B#07105; create date from C#0671	10	US	0	1971-06-30	1971	6	0				1	0		405	40.9167		721	-72.25
3406	1	44	84765088	0	7A	11	3		10	0	0	1			440	44.0833	695	-69.9167		6400			5	1330	8291970	29	8	1970	44	B#21781; create date from C#0777	10	US	0	1977-07-31	1977	7	0				1	0		430	43.0833		703	-70.5833
3412	1	44	94759174	0	7A	11	3		10	0	0	1			451	45.25	684	-68.75		6400			4	1330	9141975	14	9	1975	59	B#21711; create date from C#0577	10	US	0	1977-05-31	1977	5	0				1	66		391	39.25		744	-74.75
3425	1	44	95748018	0	7A	11	3		10	0	0	1			451	45.25	683	-68.5833		6400			4	1330	9141971	14	9	1971	59	B#21704; create date from C#0577	10	US	0	1977-05-31	1977	5	0				1	66		390	39.0833		744	-74.75
3428	1	44	95748128	0	7A	11	3		10	0	0	1			451	45.25	683	-68.5833		6400			5	1330	8221971	22	8	1971	59	B#07898; create date from C#0272	10	US	0	1972-02-29	1972	2	0				1	0		400	40.0833		741	-74.25
3641	1	44	110749688	0	7A	11	3		10	0	0	1			450	45.0833	671	-67.25		20830			5	1330	8171983	17	8	1983	88	B#27871; C#1384	10	US	0	1984-03-31	1984	3	0				1	1		370	37.0833		755	-75.9167
3904	1	44	115774733	0	7A	11	3		10	0	0	1			450	45.0833	683	-68.5833		6400			4	1330	8151980	15	8	1980	59	B#24679; C#0381; Create Date = 12/31 because we could not calculate accurate create date from cycle processed.	10	US	0	1981-12-31	1981	12	0				1	1		391	39.25		743	-74.5833
3982	1	44	143710680	0	7A	11	3		10	0	0	1			450	45.0833	671	-67.25		20830			5	1330	7311985	31	7	1985	63	B#30240; C#2488	10	US	0	1988-06-16	1988	6	0				1	1		352	35.4167		752	-75.4167
4002	1	44	143713023	0	7A	11	3		10	0	0	1			451	45.25	684	-68.75		6400			5	1330	8241989	24	8	1989	88	B#33004; C#0894	10	US	0	1994-02-25	1994	2	0				1	1		373	37.5833		754	-75.75
4007	1	44	143713678	0	7A	11	3		10	0	0	1			451	45.25	683	-68.5833		6400			5	1330	8281988	28	8	1988	77	B#30628; C#1889	10	US	0	1989-05-06	1989	5	0				1	1		412	41.4167		713	-71.5833
4025	1	44	149700100	0	7A	1	3		10	0	0	1			450	45.0833	671	-67.25		6245			5	1330	9241998	24	9	1998	46	B#00143; C#2100	10	US	0	2000-05-22	2000	5	0				1	1		380	38.0833		754	-75.75
4029	1	44	162702313	0	7	1	3		10	0	0	1			452	45.4167	693	-69.5833		6400			5	1330	9152001	15	9	2001	61	B#02015; C#0202	10	US	0	2002-01-15	2002	1	0				1	1		403	40.5833		734	-73.75
4033	1	44	163737756	0	7A	1	3		10	0	0	1			450	45.0833	671	-67.25		6245			5	1330	9072001	7	9	2001	61	B#02024; C#0402	10	US	0	2002-01-24	2002	1	0				1	1		405	40.9167		723	-72.5833
4038	1	44	164788296	0	7A	1	3		10	0	0	1			451	45.25	674	-67.75		6245			5	1330	8222006	22	8	2006	63		10	US	15	2008-01-19	2008	1	0	N			1	1		360	36.0833		765	-76.9167
4052	1	44	166717825	0	7A	1	3		10	0	3	1			450	45.0833	671	-67.25		20830		309532	4	1330	9272002	27	9	2002	61	B#03029; C#0403	10	US	0	2003-01-29	2003	1	0				1	1		404	40.75		733	-73.5833
4057	1	44	169764653	0	7A	1	3		10	0	0	1			445	44.9167	671	-67.25		6245			5	1330	9282011	28	9	2011	59		10	US	11	2012-01-08	2012	1	0	S		11	1	1		391	39.25		750	-75.0833
4058	1	44	169765427	0	7A	1	3		10	0	0	1			450	45.0833	671	-67.25		6245			4	1330	9292009	29	9	2009	63		10	US	29	2012-01-30	2012	1	0			29	1	1		361	36.25		760	-76.0833
4059	1	44	169765557	0	7A	1	3		10	0	0	1			450	45.0833	671	-67.25		6245			5	1330	9222010	22	9	2010	44		0	US	9	2012-01-15	2012	1	0	E		9	1	66		443	44.5686	BUCKSPORT WASTE WATER PLANT	684	-68.7736
4062	1	44	171723957	0	7A	1	3		10	0	0	1			452	45.4167	693	-69.5833		6400			5	1330	9142005	14	9	2005	59		10	US	29	2009-03-08	2009	3	0	N		5	1	1		393	39.5833		742	-74.4167
4066	1	44	173737609	0	7A	1	3		10	0	3	1			442	44.4167	675	-67.9167		6400	reward band	347253	4	1330	9212006	21	9	2006	46		10	US		2007-01-11	2007	1	0	S			1	1		381	38.25		754	-75.75
4067	1	44	173737616	0	7A	1	3		10	0	4	1			442	44.4167	675	-67.9167		6400			4	1330	9262006	26	9	2006	59		10	US		2007-01-11	2007	1	0				1	1		393	39.5833		742	-74.4167
4076	1	44	173746332	0	7A	1	3		10	0	4	1			450	45.0833	671	-67.25		6400			4	1330	9162004	16	9	2004	61		10	US	103	2011-01-02	2011	1	0			103	1	1		405	40.9167		723	-72.5833
4080	1	44	173746377	0	7A	1	3		10	0	3	1			450	45.0833	671	-67.25		6400		349445	4	1330	9302004	30	9	2004	61	B#05025; C#0305	10	US	0	2005-01-25	2005	1	0				1	1		405	40.9167		723	-72.5833
4082	1	44	173748363	0	7A	1	3		10	0	3	1			450	45.0833	671	-67.25		6245		352260	5	1330	9212006	21	9	2006	47		10	US		2007-01-05	2007	1	0				1	1		424	42.75		705	-70.9167
4086	1	44	173781134	0	7A	1	3		10	0	0	1			453	45.5833	693	-69.5833		6400			5	1330	9202006	20	9	2006	77		10	US	9	2008-01-18	2008	1	0				1	1		413	41.5833		713	-71.5833
4087	1	44	173781302	0	7A	1	3		10	0	0	1			453	45.5833	693	-69.5833		6400			5	1330	8172007	17	8	2007	61		10	US	103	2010-02-01	2010	2	0			103	1	1	Shot.	405	40.9167		723	-72.5833
4102	1	44	183756939	0	7A	1	3		10	0	0	1			453	45.5833	693	-69.5833		6400			5	1330	8202010	20	8	2010	21		10	US	5	2011-01-20	2011	1	0			5	1	1	Shot.	384	38.75		750	-75.0833
4104	1	44	183756944	0	7A	1	3		10	0	0	1			453	45.5833	693	-69.5833		6400			4	1330	8202010	20	8	2010	46	loc des found in place 10 min blk ;	10	US	35	2012-02-28	2012	2	0	SSW		35	1	1		385	38.9167	CHESAPEAKE BAY	762	-76.4167
4108	1	44	191715096	0	7A	41	3		10	0	4	1			450	45.0833	671	-67.25		6245			5	1330	9242007	24	9	2007	63		10	US	0	2008-01-03	2008	1	0				1	1		351	35.25		754	-75.75
4117	1	44	231725902	0	7A	11	3		10	0	0	1			464	46.75	675	-67.9167		20830			5	1330	9091993	9	9	1993	61	B#97049; C#0897	10	US	0	1997-02-18	1997	2	0				1	1		405	40.9167		723	-72.5833
4122	1	44	236771136	0	7A	4	3		10	0	51	1			464	46.75	675	-67.9167		20830			4	1330	8311994	31	8	1994	61	B#34724; C#1595	10	US	0	1995-04-15	1995	4	0				1	1		405	40.9167		721	-72.25
4128	1	44	236771296	0	7A	4	3		10	0	0	1			464	46.75	675	-67.9167		20830			4	1330	9021994	2	9	1994	77	B#99020; C#0399 Fix HP longitude to correspond to long deg blk.	33	US	0	1999-01-20	1999	1	0				1	1		412	41.4167		713	-71.5
4130	1	44	236771344	0	7A	4	3		10	0	0	1			464	46.75	675	-67.9167		20830			4	1330	9071994	7	9	1994	66	B#97017; C#0397	10	US	0	1997-01-17	1997	1	0				2	1		383	38.5833		824	-82.75
4133	1	44	238779711	0	7A	4	3		10	0	0	1			464	46.75	675	-67.9167		20830			4	1330	8231995	23	8	1995	61	B#97053; C#0897	10	US	0	1997-02-22	1997	2	0				1	1		405	40.9167		723	-72.5833
4141	1	44	238780070	0	7A	4	3		10	0	0	1			464	46.75	675	-67.9167		20830			4	1330	9121995	12	9	1995	18		10	US	7	2007-05-16	2007	5	0				1	1	Shot.	412	41.4167	OLD LYME	723	-72.5833
4195	1	46	78708561	0	7A	11	3		10	0	0	1			390	39.0833	761	-76.25		6570			4	1330	9151965	15	9	1965	46	B#30271; C#3088	10	US	0	1988-07-28	1988	7	0				1	1		384	38.75		755	-75.9167
4245	1	46	79768199	0	7A	11	3		10	0	0	1			380	38.0833	755	-75.9167		6570			4	1330	8201993	20	8	1993	46	B#34576; C#0695	10	US	0	1995-02-11	1995	2	0				1	1		381	38.25		755	-75.9167
4374	1	46	91712583	0	7A	18	3		10	0	0	1			380	38.0833	755	-75.9167		6570			4	1330	9111972	11	9	1972	46	B#20104; create date from C#0575	10	US	0	1975-05-31	1975	5	0				1	1		380	38.0833		755	-75.9167
4398	1	46	91713477	0	7A	18	3		10	0	0	1			380	38.0833	755	-75.9167		6570			5	1330	9081972	8	9	1972	88	B#09292; create date from C#0474	10	US	0	1974-04-30	1974	4	0				1	1		371	37.25		760	-76.0833
4399	1	46	91713499	0	7A	18	3		10	0	0	1			380	38.0833	755	-75.9167		6570			5	1330	9091972	9	9	1972	63	B#09196; create date from C#0274	10	US	0	1974-02-28	1974	2	0				1	1		355	35.9167		754	-75.75
4415	1	46	91736162	0	7A	11	3		10	0	0	1			380	38.0833	755	-75.9167		6570			4	1330	8311971	31	8	1971	46	B#07803; create date from C#0272	10	US	0	1972-02-29	1972	2	0				1	1		381	38.25		755	-75.9167
4418	1	46	91736229	0	7A	11	3		10	0	0	1			380	38.0833	755	-75.9167		6570			4	1330	8311971	31	8	1971	88	B#24842; C#0681; Create Date = 12/31 because we could not calculate accurate create date from cycle processed.	10	US	0	1981-12-31	1981	12	0				1	1		370	37.0833		762	-76.4167
4419	1	46	91736316	0	7A	11	3		10	0	0	1			380	38.0833	755	-75.9167		6570			4	1330	9011971	1	9	1971	46	B#20743; create date from C#0376	10	US	0	1976-03-25	1976	3	0				1	1		380	38.0833		755	-75.9167
4421	1	46	91736382	0	7A	11	3		10	0	0	1			380	38.0833	755	-75.9167		6570			4	1330	9021971	2	9	1971	63	B#07793; create date from C#0272	10	US	0	1972-02-29	1972	2	0				1	1		355	35.9167		764	-76.75
4423	1	46	91736453	0	7A	11	3		10	0	0	1			380	38.0833	755	-75.9167		6570			4	1330	9031971	3	9	1971	88	B#08744; create date from C#0473	10	US	0	1973-04-30	1973	4	0				1	1		374	37.75		760	-76.0833
4424	1	46	91736489	0	7A	11	3		10	0	0	1			380	38.0833	755	-75.9167		6570			5	1330	9041971	4	9	1971	63	B#08651; create date from C#0473	10	US	0	1973-04-30	1973	4	0				1	1		351	35.25		783	-78.5833
4438	1	46	91736769	0	7A	11	3		10	0	0	1			380	38.0833	755	-75.9167		6570			4	1330	8311971	31	8	1971	46	B#08503; create date from C#0473	10	US	0	1973-04-30	1973	4	0				1	1		380	38.0833		754	-75.75
4439	1	46	91736804	0	7A	11	3		10	0	0	1			380	38.0833	755	-75.9167		6570			4	1330	9151971	15	9	1971	46	B#09886; create date from C#0275	10	US	0	1975-02-28	1975	2	0				1	1		381	38.25		755	-75.9167
4440	1	46	91736834	0	7A	11	3		10	0	0	1			380	38.0833	755	-75.9167		6570			5	1330	9151971	15	9	1971	88	B#08616; create date from C#0473	10	US	0	1973-04-30	1973	4	0				1	1		373	37.5833		753	-75.5833
4445	1	46	91736925	0	7A	11	3		10	0	0	1			380	38.0833	755	-75.9167		6570			4	1330	9171971	17	9	1971	46	B#21421; create date from C#0277	10	US	0	1977-02-28	1977	2	0				1	1		381	38.25		755	-75.9167
4446	1	46	91736927	0	7A	11	3		10	0	0	1			380	38.0833	755	-75.9167		6570			4	1330	9171971	17	9	1971	46	B#07996; create date from C#0472	10	US	0	1972-04-30	1972	4	0				1	1		380	38.0833		754	-75.75
4622	1	46	95714549	0	7A	18	3		10	0	0	1			380	38.0833	755	-75.9167		6570			4	1330	9211971	21	9	1971	46	B#20743; create date from C#0376	10	US	0	1976-03-25	1976	3	0				1	1		380	38.0833		755	-75.9167
4633	1	46	95714985	0	7A	18	3		10	0	0	1			380	38.0833	755	-75.9167		6570			4	1330	9191972	19	9	1972	46	B#08844; create date from C#0773 Fix HP longitude to correspond to long deg blk.	33	US	0	1973-07-31	1973	7	0				1	1		380	38.0833		753	-75.5
4647	1	46	95716403	0	7A	18	3		10	0	0	1			380	38.0833	755	-75.9167		6570			4	1330	9191972	19	9	1972	46	B#20703; create date from C#0376	10	US	0	1976-03-25	1976	3	0				1	3		380	38.0833		755	-75.9167
4650	1	46	95716499	0	7A	18	3		10	0	0	1			380	38.0833	755	-75.9167		6570			4	1330	9231972	23	9	1972	46	B#23869; C#0380	10	US	0	1980-03-25	1980	3	0				1	1		381	38.25		755	-75.9167
4654	1	46	95717181	0	7A	18	3		10	0	0	1			381	38.25	755	-75.9167		6570			4	1330	9211973	21	9	1973	46	B#09404; create date from C#0474	10	US	0	1974-04-30	1974	4	0				1	1		382	38.4167		754	-75.75
4663	1	46	95721406	0	7A	18	3		10	0	0	1			381	38.25	755	-75.9167		6570			5	1330	9091975	9	9	1975	46	B#21643; create date from C#0477	10	US	0	1977-04-30	1977	4	0				1	1		381	38.25		754	-75.75
4665	1	46	95721426	0	7A	18	3		10	0	0	1			381	38.25	755	-75.9167		6570			4	1330	9091975	9	9	1975	46	B#21555; create date from C#0377	10	US	0	1977-03-31	1977	3	0				1	1		381	38.25		754	-75.75
4666	1	46	95721478	0	7A	18	3		10	0	0	1			381	38.25	755	-75.9167		6570			4	1330	9101975	10	9	1975	46	B#28691; C#2785	10	US	0	1985-07-08	1985	7	0				1	1		384	38.75		764	-76.75
4870	1	46	103706201	0	7A	11	3		10	0	0	1			381	38.25	755	-75.9167		6570			5	1330	7311990	31	7	1990	88	B#33239; C#2394	10	US	0	1994-06-10	1994	6	0				1	1		374	37.75		762	-76.4167
5067	1	46	107735243	0	7A	11	3		10	0	0	1			381	38.25	755	-75.9167		6570			4	1330	9091986	9	9	1986	63	B#97246; C#3597	10	US	0	1997-09-03	1997	9	0				1	1		362	36.4167		762	-76.4167
5083	1	46	107735968	0	7A	11	3		10	0	0	1			380	38.0833	755	-75.9167		6570			4	1330	8101991	10	8	1991	46	B#96305; C#4396	10	US	0	1996-10-31	1996	10	0				1	1		382	38.4167		754	-75.75
5084	1	46	107735975	0	7A	11	3		10	0	0	1			380	38.0833	755	-75.9167		6570			4	1330	8101991	10	8	1991	88	B#33085; C#1294	10	US	0	1994-03-25	1994	3	0				1	1		374	37.75		762	-76.4167
5131	1	46	107787308	0	7A	18	3		10	0	0	1			381	38.25	755	-75.9167		6570			5	1330	9101976	10	9	1976	46	B#24653; C#0381; Create Date = 12/31 because we could not calculate accurate create date from cycle processed.	10	US	0	1981-12-31	1981	12	0				1	1		381	38.25		755	-75.9167
5134	1	46	107787329	0	7A	18	3		10	0	0	1			381	38.25	755	-75.9167		6570			4	1330	9111976	11	9	1976	46	B#21436; create date from C#0277	10	US	0	1977-02-28	1977	2	0				1	1		380	38.0833		755	-75.9167
5136	1	46	107787350	0	7A	18	3		10	0	0	1			381	38.25	755	-75.9167		6570			4	1330	9121976	12	9	1976	46	B#23869; C#0380	10	US	0	1980-03-25	1980	3	0				1	1		381	38.25		755	-75.9167
5143	1	46	107787616	0	7A	18	3		10	0	0	1			381	38.25	755	-75.9167		6570			5	1330	9191975	19	9	1975	46	B#21643; create date from C#0477	10	US	0	1977-04-30	1977	4	0				1	1		381	38.25		754	-75.75
5351	1	46	118760000	0	7A	11	3		10	0	3	1			381	38.25	755	-75.9167		6570			4	1330	9181980	18	9	1980	46	B#24620; C#0381; Create Date = 12/31 because we could not calculate accurate create date from cycle processed.	10	US	0	1981-12-31	1981	12	0				1	1		382	38.4167		755	-75.9167
5505	1	46	128786622	0	7A	11	3		10	0	0	1			380	38.0833	754	-75.75		6570			4	1330	8021990	2	8	1990	46	B#31470; C#0591	10	US	0	1991-02-04	1991	2	0				1	1		380	38.0833		754	-75.75
5583	1	46	137726375	0	7A	11	3		10	0	0	1			380	38.0833	760	-76.0833		6247			4	1330	8081984	8	8	1984	46	B#31094; C#1890	10	US	0	1990-05-06	1990	5	0				1	1		391	39.25		762	-76.4167
5592	1	46	139721635	0	7A	18	3		10	0	0	1			382	38.4167	760	-76.0833		6247			5	1330	9111995	11	9	1995	63	B#97009; C#0197	10	US	0	1997-01-09	1997	1	0				1	1		351	35.25		753	-75.5833
5633	1	46	141709022	0	7A	11	3		10	0	0	1			380	38.0833	760	-76.0833		6247			4	1330	8281984	28	8	1984	88	B#30090; C#1188	10	US	0	1988-03-17	1988	3	0				1	1		380	38.0833		772	-77.4167
5640	1	46	141709441	0	7A	11	3		10	0	0	1			380	38.0833	760	-76.0833		6247			5	1330	9101984	10	9	1984	63	B#28428; C#0985	10	US	0	1985-03-04	1985	3	0				1	1		355	35.9167		762	-76.4167
5656	1	46	141725896	0	7A	11	3		10	0	0	1			381	38.25	755	-75.9167		6570			4	1330	9281988	28	9	1988	46	B#33239; C#2394	10	US	0	1994-06-10	1994	6	0				1	1		381	38.25		755	-75.9167
5703	1	46	142723049	0	7A	11	3		10	0	0	1			380	38.0833	755	-75.9167		6570			5	1330	9111995	11	9	1995	46	B#97134; C#1997	10	US	0	1997-05-14	1997	5	0				1	1		380	38.0833		755	-75.9167
5707	1	46	142723071	0	7A	11	3		10	0	0	1			380	38.0833	755	-75.9167		6570			4	1330	9121995	12	9	1995	46	BAND ETCHED/PHOTO OF BIRD ALSO SENT;	10	US	39	2008-01-28	2008	1	0				1	1		381	38.25		755	-75.9167
5708	1	46	142723076	0	7A	11	3		10	0	0	1			380	38.0833	755	-75.9167		6570			4	1330	9131995	13	9	1995	46	B#35262; C#0996	10	US	0	1996-03-03	1996	3	0				1	1		381	38.25		755	-75.9167
5709	1	46	142723079	0	7A	11	3		10	0	0	1			380	38.0833	755	-75.9167		6570			4	1330	9131995	13	9	1995	46	B#00026; C#0400	10	US	0	2000-01-26	2000	1	0				1	1		380	38.0833		755	-75.9167
5710	1	46	142723405	0	7A	11	3		10	0	0	1			380	38.0833	755	-75.9167		6570			4	1330	9141995	14	9	1995	46	B#99035; C#0599	10	US	0	1999-02-04	1999	2	0				1	1		381	38.25		755	-75.9167
5714	1	46	142723428	0	7A	11	3		10	0	0	1			380	38.0833	755	-75.9167		6570			4	1330	9191995	19	9	1995	46	B#04021; C#0304	10	US	0	2004-01-21	2004	1	0				1	1		381	38.25		755	-75.9167
5716	1	46	142723452	0	7A	11	3		10	0	0	1			380	38.0833	755	-75.9167		6570			5	1330	9201995	20	9	1995	46	B#00018; C#0300	10	US	0	2000-01-18	2000	1	0				1	1		381	38.25		755	-75.9167
5717	1	46	142723459	0	7A	11	3		10	0	0	1			380	38.0833	755	-75.9167		6570			4	1330	9281995	28	9	1995	88	B#02018; C#0302	10	US	0	2002-01-18	2002	1	0				1	1		372	37.4167		772	-77.4167
5718	1	46	142723472	0	7A	11	3		10	0	0	1			380	38.0833	755	-75.9167		6570			4	1330	9281995	28	9	1995	46	B#99025; C#0499 Fix HP longitude to correspond to long deg blk.	33	US	0	1999-01-25	1999	1	0				1	1		380	38.0833		753	-75.5
5720	1	46	142723483	0	7A	11	3		10	0	0	1			380	38.0833	755	-75.9167		6570			4	1330	9291995	29	9	1995	46	B#35309; C#1196	10	US	0	1996-03-17	1996	3	0				1	1		375	37.9167		755	-75.9167
5725	1	46	142723775	0	7A	11	3		10	0	0	1			380	38.0833	755	-75.9167		6570			4	1330	8161994	16	8	1994	46	B#97023; C#0397	10	US	0	1997-01-23	1997	1	0				1	1		381	38.25		753	-75.5833
5726	1	46	142723786	0	7A	11	3		10	0	0	1			380	38.0833	755	-75.9167		6570			4	1330	8161994	16	8	1994	63	B#03021; C#0303	10	US	0	2003-01-21	2003	1	0				1	1		351	35.25		763	-76.5833
5731	1	46	142723956	0	7A	11	3		10	0	0	1			380	38.0833	755	-75.9167		6570			4	1330	8141995	14	8	1995	46	B#99025; C#0499 Fix HP longitude to correspond to long deg blk.	33	US	0	1999-01-25	1999	1	0				1	1		380	38.0833		753	-75.5
5746	1	46	144769507	0	7A	11	3		10	0	0	1			380	38.0833	760	-76.0833		6247			4	1330	9281986	28	9	1986	46	B#99027; C#1299 Fix HP longitude to correspond to long deg blk.	33	US	0	1999-01-27	1999	1	0				1	1		380	38.0833		753	-75.5
5747	1	46	144769550	0	7A	11	3		10	0	0	1			380	38.0833	760	-76.0833		6247			4	1330	9031987	3	9	1987	63	B#30144; C#1588	10	US	0	1988-04-14	1988	4	0				1	1		363	36.5833		755	-75.9167
5748	1	46	144769579	0	7A	11	3		10	0	0	1			380	38.0833	760	-76.0833		6247			5	1330	9051987	5	9	1987	88	B#30612; C#1789	10	US	0	1989-04-29	1989	4	0				1	1		375	37.9167		761	-76.25
5773	1	46	144770374	0	7A	11	3		10	0	0	1			380	38.0833	760	-76.0833		6247			5	1330	9131987	13	9	1987	88	B#30190; C#2088	10	US	0	1988-05-19	1988	5	0				1	1		373	37.5833		755	-75.9167
5816	1	46	146796683	0	7A	11	3		10	0	0	1			380	38.0833	760	-76.0833		6247			5	1330	9041989	4	9	1989	63	B#31267; C#4090 Fix HP coord to correspond to degree blk.	60	US	0	1990-10-07	1990	10	0				1	1		363	36.5		753	-75.5
5856	1	46	146798840	0	7A	11	3		10	0	0	1			381	38.25	755	-75.9167		6570			4	1330	8311990	31	8	1990	46	B#31448; C#0391	10	US	0	1991-01-21	1991	1	0				1	1		381	38.25		754	-75.75
5875	1	46	149710405	0	7A	1	3		10	0	0	1			380	38.0833	755	-75.9167		6570			5	1330	8261998	26	8	1998	46	B#99020; C#0399 Fix HP longitude to correspond to long deg blk.	33	US	0	1999-01-20	1999	1	0				1	1		380	38.0833		753	-75.5
5876	1	46	149710482	0	7A	1	3		10	0	0	1			380	38.0833	755	-75.9167		6570			4	1330	8152000	15	8	2000	46	B#01045; C#0701	10	US	0	2001-02-14	2001	2	0				1	1		382	38.4167		754	-75.75
5879	1	46	149710518	0	7A	1	3		10	0	0	1			380	38.0833	755	-75.9167		6570			5	1330	8141997	14	8	1997	88	B#00019; C#0300	10	US	0	2000-01-19	2000	1	0				1	1		374	37.75		754	-75.75
5886	1	46	149710668	0	7A	1	3		10	0	0	1			380	38.0833	755	-75.9167		6570			4	1330	9171997	17	9	1997	46	B#00017; C#0300	10	US	0	2000-01-17	2000	1	0				1	0		380	38.0833		755	-75.9167
5887	1	46	149710671	0	7A	1	3		10	0	0	1			380	38.0833	755	-75.9167		6570			4	1330	9181997	18	9	1997	88	B#00018; C#0300	10	US	0	2000-01-18	2000	1	0				1	1		371	37.25		760	-76.0833
5892	1	46	149710874	0	7A	1	3		10	0	0	1			380	38.0833	755	-75.9167		6570			4	1330	8201999	20	8	1999	63	B#03028; C#0403	10	US	0	2003-01-28	2003	1	0				1	1		361	36.25		755	-75.9167
5897	1	46	149711060	0	7A	1	3		10	0	0	1			380	38.0833	755	-75.9167		6570			4	1330	8271999	27	8	1999	46		0	US	45	2009-01-18	2009	1	0	WSW			1	1		381	38.2578		754	-75.8306
5903	1	46	166713575	0	7A	1	3		10	0	3	1			380	38.0833	760	-76.0833		6570		316532	4	1330	8262002	26	8	2002	46	B#04032; C#0504	10	US	0	2004-02-01	2004	2	0				1	1		375	37.9167		760	-76.0833
5904	1	46	166713616	0	7A	1	3		10	0	4	1			380	38.0833	760	-76.0833		6570			4	1330	9252002	25	9	2002	88	B#05026; C#0405	10	US	0	2005-01-26	2005	1	0				1	1		370	37.0833		762	-76.4167
5906	1	46	166713714	0	7A	1	3		10	0	4	1			380	38.0833	755	-75.9167		6570			4	1330	8152002	15	8	2002	46	B#03019; C#0303	10	US	0	2003-01-19	2003	1	0				1	1		381	38.25		754	-75.75
5908	1	46	166713721	0	7A	1	3		10	0	3	1			380	38.0833	755	-75.9167		6570		308506	5	1330	8162002	16	8	2002	46	B#06022C#0406	10	US		2006-02-23	2006	2	0	SE			1	1		375	37.9167	EAST CREEK	754	-75.75
5911	1	46	166713736	0	7A	1	3		10	0	4	1			380	38.0833	755	-75.9167		6570			4	1330	8162002	16	8	2002	46	B#03023; C#0403	10	US	0	2003-01-23	2003	1	0				1	1		382	38.4167		753	-75.5833
5912	1	46	166713737	0	7A	1	3		10	0	3	1			380	38.0833	755	-75.9167		6570		308510	4	1330	8162002	16	8	2002	46	B#05032; C#0405	10	US	0	2005-02-01	2005	2	0				1	1		380	38.0833		754	-75.75
5913	1	46	166713742	0	7A	1	3		10	0	4	1			380	38.0833	755	-75.9167		6570			5	1330	8162002	16	8	2002	46	B#03024; C#0403	10	US	0	2003-01-24	2003	1	0				1	1		381	38.25		755	-75.9167
5915	1	46	166713760	0	7A	1	3		10	0	4	1			380	38.0833	755	-75.9167		6570			4	1330	8202002	20	8	2002	63		10	US	53	2008-01-22	2008	1	0				1	1		363	36.5833		755	-75.9167
5917	1	46	166713777	0	7A	1	3		10	0	3	1			380	38.0833	755	-75.9167		6570		308520	5	1330	8212002	21	8	2002	80	B#06018C#0306;	10	US	5	2006-02-19	2006	2	0	S			1	1		325	32.9167		810	-81.0833
5920	1	46	166713804	0	7A	1	3		10	0	4	1			380	38.0833	755	-75.9167		6570			4	1330	8272002	27	8	2002	46	B#03005; C#0103	10	US	0	2003-01-05	2003	1	0				1	1		381	38.25		754	-75.75
5924	1	46	166713837	0	7A	1	3		10	0	3	1			380	38.0833	755	-75.9167		6570		308535	5	1330	9042002	4	9	2002	46	B#04033; C#0504	10	US	0	2004-02-02	2004	2	0				1	1		380	38.0833		755	-75.9167
5926	1	46	166713842	0	7A	1	3		10	0	4	1			380	38.0833	755	-75.9167		6570			4	1330	9042002	4	9	2002	46	B#03024; C#0403	10	US	0	2003-01-24	2003	1	0				1	1		381	38.25		755	-75.9167
5928	1	46	166713851	0	7A	1	3		10	0	3	1			380	38.0833	755	-75.9167		6570		316463	4	1330	9042002	4	9	2002	46	B#04030; C#0404	10	US	0	2004-01-30	2004	1	0				1	1		382	38.4167		753	-75.5833
5929	1	46	166713859	0	7A	1	3		10	0	3	1			380	38.0833	755	-75.9167		6570		316461	4	1330	9062002	6	9	2002	46	B#05018; C#0205	10	US	0	2005-01-18	2005	1	0				1	1		381	38.25		755	-75.9167
5930	1	46	166713861	0	7A	1	3		10	0	3	1			380	38.0833	755	-75.9167		6570		308541	4	1330	9062002	6	9	2002	46	B#05019; C#0305	10	US	0	2005-01-19	2005	1	0				1	1		381	38.25		754	-75.75
5932	1	46	166713889	0	7A	1	3		10	0	3	1			380	38.0833	755	-75.9167		6570		308548	4	1330	9102004	10	9	2004	46		10	US	39	2008-01-02	2008	1	0	W			1	1		380	38.0833	DEAL ISLAND	755	-75.9167
5935	1	46	173737376	0	7A	1	3		10	0	4	1			382	38.4167	760	-76.0833		6570			5	1330	9052003	5	9	2003	63	B#04032; C#0504	10	US	0	2004-02-01	2004	2	0				1	1		355	35.9167		775	-77.9167
5936	1	46	173737382	0	7A	1	3		10	0	4	1			380	38.0833	760	-76.0833		6570			4	1330	9142004	14	9	2004	46		10	US	39	2009-01-24	2009	1	0				1	1		380	38.0833		755	-75.9167
5939	1	46	173748740	0	7A	1	3		10	0	4	1			380	38.0833	760	-76.0833		6570			4	1330	8122004	12	8	2004	46	B#05026; C#0405	10	US	0	2005-01-26	2005	1	0				1	1		382	38.4167		754	-75.75
5946	1	46	191714665	0	7A	41	3		10	0	3	1			380	38.0833	752	-75.4167		6570		394767	4	1330	8042008	4	8	2008	63	MOD PLACE--MP	10	US	137	2009-01-09	2009	1	0	E			1	1		351	35.25	EASTMAN CREEK	762	-76.4167
5947	1	46	191714667	0	7A	41	3		10	0	3	1			380	38.0833	752	-75.4167		6570		395934	5	1330	8042008	4	8	2008	46		10	US	47	2009-01-27	2009	1	0	SE			1	1		380	38.0833		751	-75.25
5949	1	46	231706820	0	7A	11	3		10	0	0	1			380	38.0833	755	-75.9167		6570			4	1330	8051992	5	8	1992	46	B#33032; C#1094	10	US	0	1994-03-11	1994	3	0				1	1		380	38.0833		755	-75.9167
5952	1	46	231706861	0	7A	11	3		10	0	0	1			380	38.0833	755	-75.9167		6570			4	1330	8111992	11	8	1992	46	B#97316; C#4597	10	US	0	1997-11-12	1997	11	0				1	1		384	38.75		763	-76.5833
5953	1	46	231706874	0	7A	11	3		10	0	0	1			380	38.0833	755	-75.9167		6570			4	1330	8111992	11	8	1992	46	B#34600; C#0695	10	US	0	1995-02-11	1995	2	0				1	1		381	38.25		754	-75.75
5954	1	46	232702011	0	7A	11	3		10	0	0	1			380	38.0833	755	-75.9167		6570			5	1330	7311992	31	7	1992	46	B#35309; C#1196	10	US	0	1996-03-17	1996	3	0				1	1		375	37.9167		755	-75.9167
5955	1	46	232702015	0	7A	11	3		10	0	0	1			380	38.0833	755	-75.9167		6570			4	1330	7311992	31	7	1992	46	B#00023; C#0400	10	US	0	2000-01-23	2000	1	0				1	1		380	38.0833		755	-75.9167
5961	1	46	232702145	0	7A	11	3		10	0	0	1			380	38.0833	755	-75.9167		6570			4	1330	9091992	9	9	1992	46	B#33130; C#1794	10	US	0	1994-04-29	1994	4	0				1	1		380	38.0833		755	-75.9167
5962	1	46	232702149	0	7A	11	3		10	0	0	1			380	38.0833	755	-75.9167		6570			5	1330	9091992	9	9	1992	46	B#97316; C#4597	10	US	0	1997-11-12	1997	11	0				1	1		384	38.75		763	-76.5833
5966	1	46	232702302	0	7A	11	3		10	0	0	1			385	38.9167	761	-76.25		6570			4	1330	9141992	14	9	1992	46	B#35431; C#1596	10	US	0	1996-04-14	1996	4	0				1	1		385	38.9167		761	-76.25
5971	1	46	232702489	0	7A	11	3		10	0	0	1			380	38.0833	755	-75.9167		6570			4	1330	8261993	26	8	1993	46	B#35247; C#0996	10	US	0	1996-03-03	1996	3	0				1	1		381	38.25		755	-75.9167
5985	1	46	232762166	0	7A	11	3		10	0	0	1			380	38.0833	760	-76.0833		6570			4	1330	8121996	12	8	1996	46	B#05025; C#0305	10	US	0	2005-01-25	2005	1	0				1	1		381	38.25		755	-75.9167
5986	1	46	232762171	0	7A	11	3		10	0	0	1			380	38.0833	760	-76.0833		6570			4	1330	8121996	12	8	1996	88	B#97083; C#1297 Fix HP longitude to correspond to long deg blk.	33	US	0	1997-03-24	1997	3	0				1	1		372	37.4167		773	-77.5
5988	1	46	232762200	0	7A	11	3		10	0	0	1			380	38.0833	760	-76.0833		6570			4	1330	8171996	17	8	1996	46	B#05025; C#0305	10	US	0	2005-01-25	2005	1	0				1	1		380	38.0833		754	-75.75
5993	1	46	232762462	0	7A	11	3		10	0	0	1			380	38.0833	755	-75.9167		6570			4	1330	8131992	13	8	1992	63	B#97021; C#0397	10	US	0	1997-01-21	1997	1	0				1	1		350	35.0833		764	-76.75
5994	1	46	232762464	0	7A	11	3		10	0	0	1			380	38.0833	755	-75.9167		6570			4	1330	8131992	13	8	1992	46	B#00018; C#0300	10	US	0	2000-01-18	2000	1	0				1	1		381	38.25		755	-75.9167
5995	1	46	232762470	0	7A	11	3		10	0	0	1			380	38.0833	755	-75.9167		6570			4	1330	8131992	13	8	1992	46	B#35438; C#1696	10	US	0	1996-04-21	1996	4	0				1	1		375	37.9167		755	-75.9167
5996	1	46	232762473	0	7A	11	3		10	0	0	1			380	38.0833	755	-75.9167		6570			5	1330	8181992	18	8	1992	88	B#35389; C#1496	10	US	0	1996-04-07	1996	4	0				1	1		374	37.75		763	-76.5833
6003	1	46	232762942	0	7A	11	3		10	0	0	1			385	38.9167	761	-76.25		6570			4	1330	9261991	26	9	1991	46	B#32591; C#1593	10	US	0	1993-04-15	1993	4	0				1	1		385	38.9167		761	-76.25
6021	1	46	232763336	0	7A	11	3		10	0	0	1			380	38.0833	760	-76.0833		6247			4	1330	8111993	11	8	1993	46	B#32990; C#0794	10	US	0	1994-02-18	1994	2	0				1	1		382	38.4167		754	-75.75
6025	1	46	232763399	0	7A	11	3		10	0	0	1			380	38.0833	760	-76.0833		6247			4	1330	8231993	23	8	1993	88	B#34652; C#0995	10	US	0	1995-03-04	1995	3	0				1	1		372	37.4167		763	-76.5833
6028	1	46	232763467	0	7A	11	3		10	0	0	1			380	38.0833	760	-76.0833		6247			5	1330	9031993	3	9	1993	46	B#97024; C#0497	10	US	0	1997-01-24	1997	1	0				1	1		375	37.9167		760	-76.0833
6037	1	46	235787449	0	7A	1	3		10	0	0	1			380	38.0833	755	-75.9167		6570			4	1330	8121997	12	8	1997	34	B#01071; C#1101 Fix HP longitude to correspond to long deg blk.	33	US	0	2001-03-12	2001	3	0				2	0		371	37.25		893	-89.5
6038	1	46	236714523	0	7A	4	3		10	0	0	1			380	38.0833	755	-75.9167		6570			4	1330	9031993	3	9	1993	88	B#35375; C#1396	10	US	0	1996-03-31	1996	3	0				1	1		374	37.75		755	-75.9167
6042	1	46	236714728	0	7A	4	3		10	0	0	1			380	38.0833	752	-75.4167		6570			4	1330	9271997	27	9	1997	46	B#04011; C#0204	10	US	0	2004-01-11	2004	1	0				1	1		380	38.0833		752	-75.4167
6043	1	46	237744836	0	7A	11	3		10	0	0	1			380	38.0833	755	-75.9167		6570			4	1330	7221993	22	7	1993	46	B#96365; C#5296	10	US	0	1996-12-30	1996	12	0				1	1		380	38.0833		755	-75.9167
6049	1	46	237750901	0	7A	11	3		10	0	0	1			380	38.0833	760	-76.0833		20093			4	1330	8201996	20	8	1996	88	B#97057; C#1497	10	US	0	1997-02-26	1997	2	0				1	1		371	37.25		771	-77.25
6051	1	46	237759457	0	7A	11	3		10	0	0	1			380	38.0833	760	-76.0833		20093			5	1330	8151997	15	8	1997	88	B#00012; C#0200	10	US	0	2000-01-12	2000	1	0				1	1		364	36.75		763	-76.5833
6053	1	46	239723142	0	7A	1	3		10	0	0	1			380	38.0833	755	-75.9167		6570			4	1330	8232001	23	8	2001	46	B#05039; C#0705	10	US	0	2005-02-08	2005	2	0				1	1		381	38.25		755	-75.9167
6055	1	46	239723643	0	7A	1	3		10	0	0	1			380	38.0833	755	-75.9167		6570			4	1330	8292001	29	8	2001	46	B#04021; C#0304	10	US	0	2004-01-21	2004	1	0				1	1		381	38.25		755	-75.9167
6056	1	46	239723646	0	7A	1	3		10	0	0	1			380	38.0833	755	-75.9167		6570			5	1330	8292001	29	8	2001	46	B#02014; C#0202	10	US	0	2002-01-14	2002	1	0				1	1		383	38.5833		754	-75.75
6058	1	46	239723672	0	7A	1	3		10	0	0	1			380	38.0833	755	-75.9167		6570			4	1330	9072001	7	9	2001	46	B#03038; C#0603	10	US	0	2003-02-07	2003	2	0				1	1		382	38.4167		754	-75.75
6059	1	46	239723903	0	7A	1	3		10	0	0	1			380	38.0833	755	-75.9167		6570			5	1330	9122001	12	9	2001	88	B#02022; C#0302	10	US	0	2002-01-22	2002	1	0				1	1		372	37.4167		763	-76.5833
6060	1	46	239723915	0	7A	1	3		10	0	0	1			380	38.0833	755	-75.9167		6570			4	1330	9152001	15	9	2001	21	Marked as deleted: no respond to fm 14; # corrected per fm14;	10	US	5	2011-01-16	2011	1	0	E		1	1	1		385	38.9167		752	-75.4167
6064	1	46	243794506	0	7A	1	3		10	0	0	1			380	38.0833	760	-76.0833		20093			5	1330	9011998	1	9	1998	88	B#06018; C#0306	10	US	0	2006-01-21	2006	1	0				1	1		373	37.5833		762	-76.4167
6065	1	46	243794521	0	7A	1	3		10	0	0	1			380	38.0833	760	-76.0833		20093			4	1330	9101998	10	9	1998	46	B#03034; C#0503	10	US	0	2003-02-03	2003	2	0				1	1		375	37.9167		760	-76.0833
6066	1	46	243794619	0	7A	1	3		10	0	0	1			380	38.0833	760	-76.0833		20093			4	1330	9111999	11	9	1999	88	B#04034; C#0504	10	US	0	2004-02-03	2004	2	0				1	1		373	37.5833		755	-75.9167
6161	1	47	72744452	0	7A	11	3		10	0	0	1			413	41.5833	700	-70.0833		6957			5	1330	8141969	14	8	1969	47	B#07221; create date from C#0671	10	US	0	1971-06-30	1971	6	0				1	66		414	41.75		701	-70.25
6215	1	47	78705843	0	7A	11	3		10	0	0	1			424	42.75	704	-70.75		6305			4	1330	8191965	19	8	1965	47	B#07221; create date from C#0771	10	US	0	1971-07-31	1971	7	0				1	66		422	42.4167		711	-71.25
6267	1	47	79743854	0	7A	11	3		10	0	0	1			424	42.75	704	-70.75		6305			5	1330	7281971	28	7	1971	18	B#21689; create date from C#0477	10	US	0	1977-04-30	1977	4	0				1	1		411	41.25		723	-72.5833
6273	1	47	79743948	0	7A	11	3		10	0	0	1			424	42.75	704	-70.75		6305			5	1330	8041971	4	8	1971	63	B#21829; create date from C#0877	10	US	0	1977-08-31	1977	8	0				1	1		360	36.0833		763	-76.5833
6274	1	47	79743952	0	7A	11	3		10	0	0	1			424	42.75	704	-70.75		6305			4	1330	8041971	4	8	1971	47	B#07834; create date from C#0272	10	US	0	1972-02-29	1972	2	0				1	1		424	42.75		705	-70.9167
6536	1	47	84747705	0	7A	11	3		10	0	0	1			424	42.75	704	-70.75		6305			4	1330	8021968	2	8	1968	88	B#06821; create date from C#0371	10	US	0	1971-03-31	1971	3	0				1	1		375	37.9167		752	-75.4167
6540	1	47	84747903	0	7A	11	3		10	0	0	1			424	42.75	704	-70.75		6305			4	1330	8231968	23	8	1968	47	B#07221; create date from C#0671	10	US	0	1971-06-30	1971	6	0				1	66		422	42.4167		705	-70.9167
6541	1	47	84747903	0	7A	11	3		10	0	0	1			424	42.75	704	-70.75		6305			4	1330	8231968	23	8	1968	47	B#20152; create date from C#0675	10	US	0	1975-06-30	1975	6	0				1	66		422	42.4167		705	-70.9167
6902	1	47	92703545	0	7A	18	3		10	0	0	1			424	42.75	704	-70.75		6305			5	1330	7101972	10	7	1972	18	B#08573; create date from C#0373	10	US	0	1973-03-31	1973	3	0				1	1		412	41.4167		715	-71.9167
7043	1	47	95701680	0	7A	18	3		10	0	0	1			424	42.75	704	-70.75		6305			5	1330	7241970	24	7	1970	47	B#07221; create date from C#0671	10	US	0	1971-06-30	1971	6	0				1	66		414	41.75		703	-70.5833
7054	1	47	95701847	0	7A	18	3		10	0	0	1			424	42.75	704	-70.75		6305			5	1330	7311970	31	7	1970	47	B#08047; create date from C#0572	10	US	0	1972-05-31	1972	5	0				1	66		422	42.4167		705	-70.9167
7454	1	47	101745090	0	7A	18	3		10	0	0	1			424	42.75	704	-70.75		6305			4	1330	7021974	2	7	1974	47	B#23042; C#0379	10	US	0	1979-03-25	1979	3	0				1	0		422	42.4167		714	-71.75
7470	1	47	101745429	0	7A	18	3		10	0	0	1			424	42.75	704	-70.75		6305			4	1330	7221974	22	7	1974	77	B#09939; create date from C#0375	10	US	0	1975-03-31	1975	3	0				1	1		414	41.75		712	-71.4167
7694	1	47	107755312	0	7A	18	3		10	0	0	1			424	42.75	704	-70.75		6305			4	1330	8111975	11	8	1975	47	B#23281; C#0479	10	US	0	1979-04-22	1979	4	0				1	66		424	42.75		704	-70.75
7696	1	47	107755392	0	7A	18	3		10	0	0	1			424	42.75	704	-70.75		6305			5	1330	8151975	15	8	1975	59	B#20767; create date from C#0376	10	US	0	1976-03-25	1976	3	0				1	66		391	39.25		750	-75.0833
7945	1	47	109709792	0	7A	18	3		10	0	70	1			424	42.75	704	-70.75		6305			4	1330	7121977	12	7	1977	47	B#26182; C#5188	10	US	0	1988-12-22	1988	12	0				1	66		424	42.75		704	-70.75
7985	1	47	109778706	0	7A	18	3		10	0	4	1			424	42.75	704	-70.75		6305			4	1330	7051978	5	7	1978	47	B#25037; C#0781; Create Date = 12/31 because we could not calculate accurate create date from cycle processed.	10	US	0	1981-12-31	1981	12	0				1	66		421	42.25		710	-71.0833
7989	1	47	109778734	0	7A	18	3		10	0	4	1			424	42.75	704	-70.75		6305			4	1330	7251978	25	7	1978	47	B#23281; C#0479	10	US	0	1979-04-22	1979	4	0				1	66		424	42.75		704	-70.75
8010	1	47	109779053	0	7A	18	3		10	0	0	1			424	42.75	704	-70.75		6305			5	1330	8081977	8	8	1977	63	B#22416; create date from C#0478	10	US	0	1978-04-30	1978	4	0				1	1		363	36.5833		760	-76.0833
8011	1	47	109779117	0	7A	18	3		10	0	0	1			424	42.75	704	-70.75		6305			5	1330	8091977	9	8	1977	47	B#23141; C#0479	10	US	0	1979-04-22	1979	4	0				1	10		424	42.75		704	-70.75
8248	1	47	114795140	0	7A	18	3		10	0	0	1			424	42.75	704	-70.75		6305			4	1330	9131978	13	9	1978	47	B#28088; C#3984	10	US	0	1984-09-29	1984	9	0				1	66		420	42.0833		704	-70.75
8249	1	47	114795146	0	7A	18	3		10	0	0	1			424	42.75	704	-70.75		6305			4	1330	9141978	14	9	1978	47	B#23996; C#0580	10	US	0	1980-05-20	1980	5	0				1	1		424	42.75		704	-70.75
8250	1	47	114795156	0	7A	18	3		10	0	0	1			424	42.75	704	-70.75		6305			4	1330	9141978	14	9	1978	47	B#23898; C#0480	10	US	0	1980-04-22	1980	4	0				1	1		424	42.75		704	-70.75
8279	1	47	118720272	0	7A	11	3		10	0	85	1			424	42.75	704	-70.75		6305			5	1330	8281979	28	8	1979	61	B#24578; C#0381; Create Date = 12/31 because we could not calculate accurate create date from cycle processed.	10	US	0	1981-12-31	1981	12	0				1	1		405	40.9167		721	-72.25
8469	1	47	119762701	0	7A	18	3		10	0	4	1			424	42.75	704	-70.75		6305			4	1330	7221980	22	7	1980	61	B#24816; C#0581; Create Date = 12/31 because we could not calculate accurate create date from cycle processed.	10	US	0	1981-12-31	1981	12	0				1	1		403	40.5833		731	-73.25
8471	1	47	119762791	0	7A	18	3		10	0	85	1			424	42.75	704	-70.75		6305			4	1330	8121980	12	8	1980	47	B#25844; C#2482; Create Date = 12/31 because we could not calculate accurate create date from cycle processed.	10	US	0	1982-12-31	1982	12	0				1	66		423	42.5833		704	-70.75
8741	1	47	133789476	0	7A	18	3		10	0	0	1			424	42.75	704	-70.75		6305			5	1330	8141984	14	8	1984	47	B#29311; C#2786	10	US	0	1986-07-08	1986	7	0				1	66		420	42.0833		704	-70.75
8801	1	47	141727850	0	7A	11	3		10	0	0	1			424	42.75	704	-70.75		6305			5	1330	7191985	19	7	1985	61	B#29378; C#4086	10	US	0	1986-10-07	1986	10	0				1	66		404	40.75		725	-72.9167
8814	1	47	143708026	0	7A	11	3		10	0	0	1			424	42.75	704	-70.75		6305			5	1330	7261985	26	7	1985	7	B#01030; C#0501 Fix HP longitude to correspond to long deg blk.	33	US	0	2001-01-30	2001	1	0				2	1		354	35.75		903	-90.5
8850	1	47	143708699	0	7A	11	3		10	0	0	1			424	42.75	704	-70.75		6305			5	1330	9231988	23	9	1988	61	B#30568; C#1389	10	US	0	1989-04-01	1989	4	0				1	1		410	41.0833		721	-72.25
8874	1	47	143709649	0	7A	11	3		10	0	0	1			424	42.75	704	-70.75		6305			4	1330	8161988	16	8	1988	61	B#30569; C#1389	10	US	0	1989-04-01	1989	4	0				1	1		405	40.9167		725	-72.9167
8877	1	47	143709912	0	7A	11	3		10	0	0	1			413	41.5833	700	-70.0833		6957			4	1330	9271990	27	9	1990	47	B#99025; C#0499	10	US	0	1999-01-25	1999	1	0				1	1		411	41.25		701	-70.25
8950	1	47	161747135	0	7A	1	3		10	0	0	1			424	42.75	704	-70.75		6305			5	1330	9291998	29	9	1998	46	B#99020; C#0399	10	US	0	1999-01-20	1999	1	0				1	1		381	38.25		751	-75.25
8957	1	47	161747441	0	7A	1	3		10	0	0	1			424	42.75	704	-70.75		6305			4	1330	9142000	14	9	2000	18	B#05018; C#0205	10	US	0	2005-01-18	2005	1	0				1	1		412	41.4167		720	-72.0833
8958	1	47	161747469	0	7A	1	3		10	0	0	1			424	42.75	704	-70.75		6305			5	1330	9122001	12	9	2001	63	B#02006; C#0102	10	US	0	2002-01-06	2002	1	0				1	1		363	36.5833		755	-75.9167
8961	1	47	161747975	0	7A	1	3	M	0	0	0	1			424	42.7394	704	-70.7964		6305			4	1330	9232008	23	9	2008	88		10	US	97	2011-01-05	2011	1	0	N		97	1	1		373	37.5833		764	-76.75
8985	1	47	179765824	0	7A	1	3		10	0	70	1	1	0	422	42.4167	711	-71.25		6373			4	1330	9242009	24	9	2009	72		10	US	17	2010-01-19	2010	1	0			17	1	1		402	40.4167		751	-75.25
8997	1	47	231700292	0	7A	11	3		10	0	0	1			424	42.75	704	-70.75		6305			5	1330	9081994	8	9	1994	77	B#99052; C#0899	10	US	0	1999-02-21	1999	2	0				1	1		414	41.75		712	-71.4167
9006	1	47	234788160	0	7A	11	3		10	0	0	1			424	42.75	704	-70.75		6305			4	1330	9291997	29	9	1997	59	B#98007; C#0998	10	US	0	1998-01-07	1998	1	0				1	1		392	39.4167		751	-75.25
9012	1	47	238780297	0	7A	4	3		10	0	0	1			424	42.75	704	-70.75		6305			5	1330	8271996	27	8	1996	63	B#98021; C#0398	10	US	0	1998-01-21	1998	1	0				1	1		351	35.25		753	-75.5833
9017	1	47	240718021	0	7A	4	3		10	0	0	1			424	42.75	704	-70.75		6305			4	1330	9241996	24	9	1996	59	B#97035; C#0597	10	US	0	1997-02-04	1997	2	0				1	1		393	39.5833		742	-74.4167
9048	1	49	74770748	0	7A	18	3		10	0	0	2			454	45.75	870	-87.0833		3110			4	1330	8191966	19	8	1966	59	B#21769; create date from C#0677	10	US	0	1977-06-30	1977	6	0				1	66		391	39.25		744	-74.75
9081	1	49	81758553	0	7A	11	3		10	0	0	2			434	43.75	833	-83.5833		3110			4	1330	8211967	21	8	1967	39	B#21414; create date from C#0377	10	US	0	1977-03-31	1977	3	0				2	1		384	38.75		852	-85.4167
9121	1	49	83702347	0	7A	18	3		10	0	0	2			432	43.4167	840	-84.0833		7287			4	1330	9271969	27	9	1969	2	B#07090; create date from C#0471	10	US	0	1971-04-30	1971	4	0				2	1		343	34.5833		870	-87.0833
9125	1	49	83702715	0	7A	18	3		10	0	0	2			432	43.4167	840	-84.0833		7287			4	1330	8261970	26	8	1970	39	B#25409; C#0982; Create Date = 12/31 because we could not calculate accurate create date from cycle processed.	10	US	0	1982-12-31	1982	12	0				2	1		365	36.9167		861	-86.25
9127	1	49	83703148	0	7A	18	3		10	0	0	2			432	43.4167	840	-84.0833		7287			4	1330	9221972	22	9	1972	82	B#09358; create date from C#0474	10	US	0	1974-04-30	1974	4	0				2	1		352	35.4167		860	-86.0833
9128	1	49	83703206	0	7A	18	3		10	0	0	2			432	43.4167	840	-84.0833		7287			4	1330	8211975	21	8	1975	82	B#25635; C#1482; Create Date = 12/31 because we could not calculate accurate create date from cycle processed.	10	US	0	1982-12-31	1982	12	0				2	1		352	35.4167		845	-84.9167
9132	1	49	83703229	0	7A	18	3		10	0	0	2			432	43.4167	840	-84.0833		7287			4	1330	8111976	11	8	1976	2	B#21537; create date from C#0377	10	US	0	1977-03-31	1977	3	0				2	1		344	34.75		864	-86.75
9145	1	49	83703464	0	7A	18	3		10	0	0	2			432	43.4167	840	-84.0833		7287			5	1330	8271976	27	8	1976	35	B#21628; create date from C#0477	10	US	0	1977-04-30	1977	4	0				2	66		385	38.9167		854	-85.75
9149	1	49	83703770	0	7A	18	3		10	0	0	2			432	43.4167	840	-84.0833		7287			5	1330	8281973	28	8	1973	82	B#20799; create date from C#0476	10	US	0	1976-04-22	1976	4	0				2	1		352	35.4167		850	-85.0833
9154	1	49	83704037	0	7A	18	3		10	0	0	2			432	43.4167	840	-84.0833		7287			4	1330	8231978	23	8	1978	18	B#24059; C#0580	10	US	0	1980-05-20	1980	5	0				1	1		410	41.0833		732	-73.4167
9156	1	49	83704049	0	7A	18	3		10	0	0	2			432	43.4167	840	-84.0833		7287			4	1330	8271978	27	8	1978	39	B#24178; C#0780	10	US	0	1980-07-15	1980	7	0				2	1		374	37.75		865	-86.9167
9169	1	49	83704151	0	7A	18	3		10	0	0	2			432	43.4167	840	-84.0833		7287			4	1330	9161978	16	9	1978	7	B#23073; C#0379	10	US	0	1979-03-25	1979	3	0				2	1		335	33.9167		913	-91.5833
9170	1	49	83704162	0	7A	18	3		10	0	0	2			432	43.4167	840	-84.0833		7287			4	1330	8111979	11	8	1979	82	B#27902; C#1484	10	US	0	1984-04-07	1984	4	0				2	1		353	35.5833		880	-88.0833
9193	1	49	83704316	0	7A	18	3		10	0	0	2			432	43.4167	840	-84.0833		7287			4	1330	9121979	12	9	1979	2	B#27221; C#1083	10	US	0	1983-03-11	1983	3	0				2	1		343	34.5833		865	-86.9167
9196	1	49	83704337	0	7A	18	3		10	0	4	2			432	43.4167	840	-84.0833		7287			4	1330	8131980	13	8	1980	39	B#27307; C#1783	10	US	0	1983-04-29	1983	4	0				2	1		365	36.9167		855	-85.9167
9200	1	49	83704359	0	7A	18	3		10	0	4	2			432	43.4167	840	-84.0833		7287			4	1330	8181980	18	8	1980	2	B#29640; C#1287	10	US	0	1987-03-25	1987	3	0				2	1		330	33.0833		881	-88.25
9208	1	49	83704389	0	7A	18	3		10	0	4	2			432	43.4167	840	-84.0833		7287			4	1330	9191980	19	9	1980	2	B#28533; C#1485	10	US	0	1985-04-08	1985	4	0				2	1		330	33.0833		881	-88.25
9211	1	49	83704409	0	7A	18	3		10	0	4	2			432	43.4167	840	-84.0833		7287			5	1330	9291980	29	9	1980	39	B#24924; C#0781; Create Date = 12/31 because we could not calculate accurate create date from cycle processed.	10	US	0	1981-12-31	1981	12	0				2	1		384	38.75		840	-84.0833
9214	1	49	83704456	0	7A	18	3		10	0	0	2			432	43.4167	840	-84.0833		7287			4	1330	8281981	28	8	1981	82	B#28065; C#3484	10	US	0	1984-08-25	1984	8	0				2	66		362	36.4167		874	-87.75
9231	1	49	84719982	0	7A	11	3		10	0	0	2			454	45.75	870	-87.0833		3110			4	1330	9141977	14	9	1977	82	B#23045; C#0379	10	US	0	1979-03-25	1979	3	0				2	1		350	35.0833		853	-85.5833
9246	1	49	84762112	0	7A	11	3		10	0	0	2			461	46.25	855	-85.9167		6255			4	1330	8241967	24	8	1967	82	B#07211; create date from C#0671	10	US	0	1971-06-30	1971	6	0				2	66		362	36.4167		874	-87.75
9253	1	49	89744850	0	7A	11	3		10	0	0	2			461	46.25	855	-85.9167		6255			4	1330	9041968	4	9	1968	66	B#07150; create date from C#0671	10	US	0	1971-06-30	1971	6	0				2	1		412	41.4167		835	-83.9167
9258	1	49	89770772	0	7A	11	3		10	0	0	2			432	43.4167	840	-84.0833		7287			4	1330	8301992	30	8	1992	82	B#97002; C#5296	10	US	0	1997-01-02	1997	1	0				2	1		353	35.5833		871	-87.25
9262	1	49	89770778	0	7A	11	3		10	0	0	2			432	43.4167	840	-84.0833		7287			5	1330	9031992	3	9	1992	82	B#33034; C#1094	10	US	0	1994-03-11	1994	3	0				2	1		360	36.0833		880	-88.0833
9288	1	49	91722867	0	7A	18	3		10	0	0	2			434	43.75	835	-83.9167		3110			4	1330	9161969	16	9	1969	51	B#07985; create date from C#0372	10	US	0	1972-03-31	1972	3	0				2	1		334	33.75		894	-89.75
9291	1	49	91723328	0	7A	18	3		10	0	0	2			434	43.75	835	-83.9167		3110			4	1330	8241971	24	8	1971	82	B#07865; create date from C#0272	10	US	0	1972-02-29	1972	2	0				2	1		360	36.0833		880	-88.0833
9294	1	49	91723523	0	7A	18	3		10	0	0	2			434	43.75	833	-83.5833		3110			4	1330	9151970	15	9	1970	82	B#07940; create date from C#0372	10	US	0	1972-03-31	1972	3	0				2	1		355	35.9167		891	-89.25
9296	1	49	91723729	0	7A	18	3		10	0	0	2			434	43.75	833	-83.5833		3110			4	1330	9221970	22	9	1970	80	B#07015; create date from C#0471	10	US	0	1971-04-30	1971	4	0				1	1		341	34.25		803	-80.5833
9298	1	49	91723764	0	7A	18	3		10	0	0	2			434	43.75	833	-83.5833		3110			4	1330	9231970	23	9	1970	2	B#06967; create date from C#0471	10	US	0	1971-04-30	1971	4	0				2	1		345	34.9167		864	-86.75
9299	1	49	91723768	0	7A	18	3		10	0	0	2			434	43.75	833	-83.5833		3110			4	1330	9231970	23	9	1970	7	B#06940; create date from C#0471	10	US	0	1971-04-30	1971	4	0				2	1		330	33.0833		920	-92.0833
9301	1	49	91723773	0	7A	18	3		10	0	0	2			434	43.75	833	-83.5833		3110			4	1330	9231970	23	9	1970	82	B#09459; create date from C#0474	10	US	0	1974-04-30	1974	4	0				2	1		362	36.4167		892	-89.4167
9310	1	49	91724735	0	7A	18	3		10	0	0	2			434	43.75	833	-83.5833		3110			4	1330	9111970	11	9	1970	82	B#24230; C#0980	10	US	0	1980-09-09	1980	9	0				2	1		361	36.25		875	-87.9167
9311	1	49	91724764	0	7A	18	3		10	0	0	2			434	43.75	833	-83.5833		3110			4	1330	9111970	11	9	1970	39	B#06983; create date from C#0471	10	US	0	1971-04-30	1971	4	0				2	1		374	37.75		841	-84.25
9312	1	49	91724769	0	7A	18	3		10	0	0	2			434	43.75	833	-83.5833		3110			4	1330	9111970	11	9	1970	82	B#07027; create date from C#0471	10	US	0	1971-04-30	1971	4	0				2	1		352	35.4167		860	-86.0833
9371	1	49	94700213	0	7A	18	3		10	0	0	2			461	46.25	855	-85.9167		6255			5	1330	9191969	19	9	1969	82	B#07041; create date from C#0471	10	US	0	1971-04-30	1971	4	0				2	1		350	35.0833		844	-84.75
9372	1	49	94700246	0	7A	18	3		10	0	0	2			461	46.25	855	-85.9167		6255			4	1330	9201969	20	9	1969	7	B#20699; create date from C#0376	10	US	0	1976-03-25	1976	3	0				2	1		352	35.4167		901	-90.25
9378	1	49	94700624	0	7A	18	3		10	0	0	2			462	46.4167	860	-86.0833		6255			4	1330	9081970	8	9	1970	7	B#07123; create date from C#0671	10	US	0	1971-06-30	1971	6	0				2	1		353	35.5833		902	-90.4167
9384	1	49	94700957	0	7A	18	3		10	0	0	2			461	46.25	855	-85.9167		6255			5	1330	8251972	25	8	1972	82	B#09358; create date from C#0474	10	US	0	1974-04-30	1974	4	0				2	1		363	36.5833		852	-85.4167
9409	1	49	94705430	0	7A	18	3		10	0	0	2			434	43.75	835	-83.9167		3110			4	1330	9151971	15	9	1971	80	B#20703; create date from C#0376	10	US	0	1976-03-25	1976	3	0				1	1		345	34.9167		822	-82.4167
9411	1	49	94705967	0	7A	18	3		10	0	0	2			434	43.75	835	-83.9167		3110			5	1330	9101972	10	9	1972	82	B#08690; create date from C#0473	10	US	0	1973-04-30	1973	4	0				2	1		353	35.5833		840	-84.0833
9415	1	49	94769172	0	7A	11	3		10	0	0	2			461	46.25	841	-84.25		3110			4	1330	9041970	4	9	1970	34	B#08048; create date from C#0572	10	US	0	1972-05-31	1972	5	0				2	1		374	37.75		880	-88.0833
9431	1	49	100791560	0	7A	11	3		10	0	0	2			434	43.75	833	-83.5833		3110			4	1330	8141973	14	8	1973	2	B#20134; create date from C#0675	10	US	0	1975-06-30	1975	6	0				2	1		323	32.5833		853	-85.5833
9437	1	49	100792021	0	7A	11	3		10	0	0	2			434	43.75	833	-83.5833		3110			4	1330	9071972	7	9	1972	82	B#08601; create date from C#0473	10	US	0	1973-04-30	1973	4	0				2	1		352	35.4167		844	-84.75
9438	1	49	100792047	0	7A	11	3		10	0	0	2			434	43.75	833	-83.5833		3110			4	1330	9081972	8	9	1972	39	B#08771; create date from C#0473	10	US	0	1973-04-30	1973	4	0				2	1		380	38.0833		842	-84.4167
9440	1	49	100792174	0	7A	11	3		10	0	0	2			434	43.75	833	-83.5833		3110			4	1330	9091973	9	9	1973	2	B#21464; create date from C#0277	10	US	0	1977-02-28	1977	2	0				2	1		344	34.75		871	-87.25
9441	1	49	100792264	0	7A	11	3		10	0	0	2			434	43.75	833	-83.5833		3110			4	1330	9121972	12	9	1972	82	B#09457; create date from C#0474	10	US	0	1974-04-30	1974	4	0				2	1		353	35.5833		850	-85.0833
9445	1	49	100792308	0	7A	11	3		10	0	0	2			434	43.75	833	-83.5833		3110			4	1330	8301972	30	8	1972	82	B#08653; create date from C#0473	10	US	0	1973-04-30	1973	4	0				2	1		355	35.9167		832	-83.4167
9448	1	49	100792397	0	7A	11	3		10	0	0	2			434	43.75	833	-83.5833		3110			5	1330	9071972	7	9	1972	39	B#09452; create date from C#0474	10	US	0	1974-04-30	1974	4	0				2	1		384	38.75		850	-85.0833
9450	1	49	101720210	0	7A	18	3		10	0	0	2			434	43.75	833	-83.5833		3110			5	1330	8221972	22	8	1972	82	B#20779; create date from C#0376	10	US	0	1976-03-25	1976	3	0				2	66		362	36.4167		874	-87.75
9452	1	49	101720239	0	7A	18	3		10	0	0	2			434	43.75	833	-83.5833		3110			4	1330	8231972	23	8	1972	2	B#20782; create date from C#0376	10	US	0	1976-03-25	1976	3	0				2	1		330	33.0833		873	-87.5833
9454	1	49	101720294	0	7A	18	3		10	0	0	2			434	43.75	833	-83.5833		3110			4	1330	8261972	26	8	1972	82	B#22318; create date from C#0378	10	US	0	1978-03-31	1978	3	0				2	1		360	36.0833		892	-89.4167
9457	1	49	101720975	0	7A	18	3		10	0	0	2			434	43.75	835	-83.9167		3110			4	1330	9181977	18	9	1977	82	B#27833; C#1084	10	US	0	1984-03-10	1984	3	0				2	1		362	36.4167		875	-87.9167
9462	1	49	101721138	0	7A	18	3		10	0	0	2			434	43.75	833	-83.5833		3110			4	1330	8161972	16	8	1972	88	B#08576; create date from C#0373	10	US	0	1973-03-31	1973	3	0				1	1		363	36.5833		780	-78.0833
9544	1	49	101724229	0	7A	18	3		10	0	0	2			434	43.75	835	-83.9167		3110			5	1330	9141972	14	9	1972	82	B#08598; create date from C#0473	10	US	0	1973-04-30	1973	4	0				2	1		355	35.9167		894	-89.75
9545	1	49	101724289	0	7A	18	3		10	0	0	2			434	43.75	835	-83.9167		3110			4	1330	9151972	15	9	1972	39	B#22440; create date from C#0678	10	US	0	1978-06-30	1978	6	0				2	1		381	38.25		854	-85.75
9569	1	49	102704092	0	7A	11	3		10	0	0	2			434	43.75	833	-83.5833		3110			4	1330	8281973	28	8	1973	80	B#20083; create date from C#0575	10	US	0	1975-05-31	1975	5	0				1	1		322	32.4167		804	-80.75
9578	1	49	103756138	0	7A	11	3		10	0	0	2			442	44.4167	843	-84.5833		3110			4	1330	9181974	18	9	1974	21	B#09968; create date from C#0475	10	US	0	1975-04-30	1975	4	0				1	1		392	39.4167		752	-75.4167
9580	1	49	103756424	0	7A	11	3		10	0	0	2			442	44.4167	843	-84.5833		3110			4	1330	9271974	27	9	1974	66	B#09918; create date from C#0375	10	US	0	1975-03-31	1975	3	0				2	1		393	39.5833		825	-82.9167
9583	1	49	103758285	0	7A	11	3		10	0	0	2			461	46.25	841	-84.25		3110			4	1330	8231994	23	8	1994	39	B#97013; C#0297 Fix HP longitude to correspond to long deg blk.	33	US	0	1997-01-13	1997	1	0				2	1		365	36.9167		883	-88.5
9615	1	49	108783030	0	7A	11	3		10	0	3	2			423	42.5833	823	-82.5833		3110			4	1330	9061978	6	9	1978	39	B#34543; C#0295	10	US	0	1995-01-14	1995	1	0				2	1		373	37.5833		844	-84.75
9619	1	49	108783300	0	7A	11	3		10	0	0	2			423	42.5833	823	-82.5833		3110			4	1330	9121979	12	9	1979	2	B#25829; C#2382; Create Date = 12/31 because we could not calculate accurate create date from cycle processed.	10	US	0	1982-12-31	1982	12	0				2	1		342	34.4167		871	-87.25
9627	1	49	115790715	0	7A	11	3		10	0	0	2			432	43.4167	840	-84.0833		7287			4	1330	9221981	22	9	1981	39	B#25931; C#2982; Create Date = 12/31 because we could not calculate accurate create date from cycle processed.	10	US	0	1982-12-31	1982	12	0				2	1		375	37.9167		874	-87.75
9635	1	49	115790780	0	7A	11	3		10	0	0	2			432	43.4167	840	-84.0833		7287			4	1330	9191983	19	9	1983	35	B#29795; C#2687	10	US	0	1987-07-01	1987	7	0				2	66		374	37.75		875	-87.9167
9636	1	49	115790780	0	7A	11	3		10	0	0	2			432	43.4167	840	-84.0833		7287			4	1330	9191983	19	9	1983	39	B#29732; C#1987	10	US	0	1987-05-13	1987	5	0				2	66		375	37.9167		874	-87.75
9637	1	49	115790780	0	7A	11	3		10	0	0	2			432	43.4167	840	-84.0833		7287			4	1330	9191983	19	9	1983	39	B#30233; C#2388	10	US	0	1988-06-09	1988	6	0				2	66		375	37.9167		874	-87.75
9644	1	49	115791322	0	7A	11	3		10	0	0	2			432	43.4167	840	-84.0833		7287			5	1330	8241984	24	8	1984	2	B#28485; C#1285	10	US	0	1985-03-25	1985	3	0				2	1		341	34.25		854	-85.75
9646	1	49	115791344	0	7A	11	3		10	0	0	2			432	43.4167	840	-84.0833		7287			4	1330	8291984	29	8	1984	82	B#29730; C#1987	10	US	0	1987-05-13	1987	5	0				2	1		355	35.9167		843	-84.5833
9654	1	49	115791450	0	7A	11	3		10	0	0	2			432	43.4167	840	-84.0833		7287			4	1330	9201984	20	9	1984	88	B#30167; C#1888	10	US	0	1988-05-05	1988	5	0				1	1		372	37.4167		765	-76.9167
9656	1	49	115791455	0	7A	11	3		10	0	0	2			432	43.4167	840	-84.0833		7287			4	1330	9211984	21	9	1984	2	B#29650; C#1287	10	US	0	1987-03-25	1987	3	0				2	1		343	34.5833		863	-86.5833
9661	1	49	116700044	0	7A	11	3		10	0	0	2			432	43.4167	840	-84.0833		7287			4	1330	9251988	25	9	1988	82	B#32008; C#0992	10	US	0	1992-03-03	1992	3	0				2	1		362	36.4167		821	-82.25
9704	1	49	133704426	0	7A	11	3		10	0	0	2			423	42.5833	823	-82.5833		3110			5	1330	8261981	26	8	1981	39	B#27924; C#1584	10	US	0	1984-04-14	1984	4	0				2	1		371	37.25		852	-85.4167
9762	1	49	143730351	0	7A	11	3		10	0	0	2			432	43.4167	840	-84.0833		7287			4	1330	9171988	17	9	1988	82	B#31128; C#2090	10	US	0	1990-05-20	1990	5	0				2	1		352	35.4167		845	-84.9167
9763	1	49	143730357	0	7A	11	3		10	0	0	2			432	43.4167	840	-84.0833		7287			4	1330	9181988	18	9	1988	2	B#00151; C#2400	10	US	0	2000-05-30	2000	5	0				2	1		344	34.75		855	-85.9167
9764	1	49	143730379	0	7A	11	3		10	0	0	2			432	43.4167	840	-84.0833		7287			4	1330	9221988	22	9	1988	82	B#32439; C#0693	10	US	0	1993-02-11	1993	2	0				2	1		362	36.4167		851	-85.25
9767	1	49	143730405	0	7A	11	3		10	0	0	2			432	43.4167	840	-84.0833		7287			5	1330	8291993	29	8	1993	82	B#98007; C#0998	10	US	0	1998-01-07	1998	1	0				2	1		361	36.25		875	-87.9167
9774	1	49	143730451	0	7A	11	3		10	0	0	2			432	43.4167	840	-84.0833		7287			4	1330	9161995	16	9	1995	82	B#02007; C#0102	10	US	0	2002-01-07	2002	1	0				2	1		351	35.25		860	-86.0833
9779	1	49	143730475	0	7A	11	3		10	0	0	2			432	43.4167	840	-84.0833		7287			4	1330	9261995	26	9	1995	39	B#01016; C#0301	10	US	0	2001-01-16	2001	1	0				2	1		372	37.4167		852	-85.4167
9806	1	49	150743811	0	7A	11	3		10	0	0	2			432	43.4167	840	-84.0833		7287			4	1330	8271997	27	8	1997	82	B#00018; C#0300	10	US	0	2000-01-18	2000	1	0				2	1		353	35.5833		884	-88.75
9810	1	49	150743853	0	7A	11	3		10	0	0	2			432	43.4167	840	-84.0833		7287			4	1330	9091997	9	9	1997	66	B#05007; C#0105	10	US	0	2005-01-07	2005	1	0				2	1		392	39.4167		841	-84.25
9811	1	49	150743857	0	7A	11	3		10	0	0	2			432	43.4167	840	-84.0833		7287			5	1330	9091997	9	9	1997	82	loc des found in place 10 min blk;; fndr emailed 3/14/11 that all information is correct	10	US	73	2011-01-05	2011	1	0	SE		73	2	1		362	36.4167	HOLSTON RIVER	825	-82.9167
9812	1	49	150743863	0	7A	11	3		10	0	0	2			432	43.4167	840	-84.0833		7287			4	1330	9111997	11	9	1997	66	B#01010; C#0201	10	US	0	2001-01-10	2001	1	0				2	1		392	39.4167		825	-82.9167
9820	1	49	150743906	0	7A	11	3		10	0	0	2			432	43.4167	840	-84.0833		7287			4	1330	9181997	18	9	1997	82	B#02029; C#0402	10	US	0	2002-01-29	2002	1	0				2	1		352	35.4167		860	-86.0833
9824	1	49	150743948	0	7A	11	3		10	0	0	2			432	43.4167	840	-84.0833		7287			4	1330	9151998	15	9	1998	82	B#01022; C#0401 Fix HP longitude to correspond to long deg blk.	33	US	0	2001-01-22	2001	1	0				2	1		354	35.75		843	-84.5
9830	1	49	150743993	0	7A	11	3		10	0	0	2			432	43.4167	840	-84.0833		7287			4	1330	8252000	25	8	2000	82	B#02002; C#5201	10	US	0	2002-01-02	2002	1	0				2	1		360	36.0833		874	-87.75
9831	1	49	150743995	0	7A	11	3		10	0	0	2			432	43.4167	840	-84.0833		7287			4	1330	8252000	25	8	2000	2	B#01073; C#1101	10	US	0	2001-03-14	2001	3	0				2	1		344	34.75		865	-86.9167
9834	1	49	152705901	0	7A	1	3		10	0	0	2			423	42.5833	823	-82.5833		3110			4	1330	9212006	21	9	2006	49		10	US		2007-01-02	2007	1	0				2	1		423	42.5833		823	-82.5833
9839	1	49	169747501	0	7A	1	3		1	0	0	2			441	44.2583	852	-85.4083		3110			5	1330	8242010	24	8	2010	66	Identified by reporter;	10	US	113	2012-01-20	2012	1	0	S		113	2	1		393	39.5833		841	-84.25
9875	1	49	235790499	0	7A	1	3		10	0	0	2			434	43.75	833	-83.5833		3110			5	1330	9091996	9	9	1996	39	B#04026; C#0404	10	US	0	2004-01-26	2004	1	0				2	1		371	37.25		851	-85.25
9876	1	49	236715225	0	7A	4	3		10	0	0	2			423	42.5833	823	-82.5833		3110			4	1330	8281994	28	8	1994	82	B#35352; C#1296	10	US	0	1996-03-24	1996	3	0				2	1		363	36.5833		853	-85.5833
9898	1	50	68711860	0	7A	11	3		10	0	0	2			485	48.9167	961	-96.25		5838			4	1330	9091963	9	9	1963	46	B#09977; create date from C#0475	10	US	0	1975-04-30	1975	4	0				1	1		391	39.25		760	-76.0833
9917	1	50	82737687	0	7A	11	3		10	0	0	2			481	48.25	955	-95.9167		5951			4	1330	9011966	1	9	1966	80	B#08638; create date from C#0473	10	US	0	1973-04-30	1973	4	0				1	1		324	32.75		805	-80.9167
9919	1	50	82738332	0	7A	11	3		10	0	0	2			481	48.25	955	-95.9167		5951			4	1330	8071967	7	8	1967	39	B#07012; create date from C#0471	10	US	0	1971-04-30	1971	4	0				2	1		363	36.5833		891	-89.25
9922	1	50	82738761	0	7A	11	3		10	0	0	2			481	48.25	955	-95.9167		5951			4	1330	7301970	30	7	1970	66	B#07767; create date from C#0272	10	US	0	1972-02-29	1972	2	0				2	1		412	41.4167		825	-82.9167
9924	1	50	82738823	0	7A	11	3		10	0	0	2			481	48.25	955	-95.9167		5951			4	1330	8071970	7	8	1970	66	B#20829; create date from C#0476	10	US	0	1976-04-22	1976	4	0				2	1		413	41.5833		833	-83.5833
9964	1	50	143710470	0	7A	11	3		10	0	0	2			465	46.9167	953	-95.5833		6258			4	1330	9191985	19	9	1985	7	B#33012; C#0994	10	US	0	1994-03-04	1994	3	0				2	1		355	35.9167		900	-90.0833
9969	1	50	145747441	0	7A	18	3		10	0	0	2			482	48.4167	955	-95.9167		5951			4	1330	9231986	23	9	1986	7	B#97030; C#0497 Fix HP longitude to correspond to long deg blk.	33	US	0	1997-01-30	1997	1	0				2	1		344	34.75		903	-90.5
9976	1	50	146786450	0	7A	11	3		10	0	0	2			482	48.4167	955	-95.9167		5838			4	1330	9151988	15	9	1988	39	B#31522; C#0891	10	US	0	1991-02-25	1991	2	0				2	1		363	36.5833		891	-89.25
9978	1	50	146786475	0	7A	11	3		10	0	0	2			482	48.4167	955	-95.9167		5838			4	1330	9251988	25	9	1988	51	B#97024; C#0497	10	US	0	1997-01-24	1997	1	0				2	1		332	33.4167		901	-90.25
9983	1	50	147759967	0	7A	18	3		10	0	0	2			481	48.25	960	-96.0833		5951			4	1330	9101992	10	9	1992	82	B#97034; C#0597	10	US	0	1997-02-03	1997	2	0				2	1		351	35.25		900	-90.0833
9984	1	50	147759988	0	7A	18	3		10	0	0	2			482	48.4167	960	-96.0833		5951			4	1330	9071994	7	9	1994	7	B#01023; C#0401	10	US	0	2001-01-23	2001	1	0				2	1		340	34.0833		905	-90.9167
9988	1	50	148747490	0	7A	18	3		10	0	0	2			482	48.4167	955	-95.9167		5838			4	1330	9091994	9	9	1994	51	B#99020; C#0399	10	US	0	1999-01-20	1999	1	0				2	1		343	34.5833		895	-89.9167
9989	1	50	148747494	0	7A	18	3		10	0	0	2			482	48.4167	955	-95.9167		5838			4	1330	9101994	10	9	1994	7	B#97002; C#5296	10	US	0	1997-01-02	1997	1	0				2	1		350	35.0833		911	-91.25
9994	1	50	149753447	0	7A	1	3		10	0	0	2			482	48.4167	955	-95.9167		5838			4	1330	9112000	11	9	2000	49	B#03007; C#0103	10	US	0	2003-01-07	2003	1	0				2	1		420	42.0833		842	-84.4167
9995	1	50	149753449	0	7A	1	3		10	0	0	2			482	48.4167	955	-95.9167		5838			4	1330	9112000	11	9	2000	66	B#02022; C#0302	10	US	0	2002-01-22	2002	1	0				2	1		402	40.4167		821	-82.25
10003	1	50	159777795	0	7A	1	3		10	0	0	2			482	48.4167	955	-95.9167		5838			4	1330	9162004	16	9	2004	7	B#05023; C#0305	10	US	0	2005-01-23	2005	1	0				2	1		343	34.5833		913	-91.5833
10006	1	50	179701685	0	7A	1	3		10	0	0	2			482	48.4167	955	-95.9167		5838			4	1330	9112007	11	9	2007	82		10	US	53	2009-01-27	2009	1	0				2	1	Shot.	355	35.9167		890	-89.0833
10008	1	50	183700015	0	7A	1	3		0	0	0	2			482	48.4886	955	-95.9467		5838			4	1330	9212008	21	9	2008	77	fndr emailed pic of band 4/23/09, # is correct, confirmed rest of enc info is correct;	10	US	7	2009-01-15	2009	1	0	S			1	1		414	41.75		712	-71.4167
10009	1	50	183702303	0	7A	1	3		10	0	0	2			482	48.4167	955	-95.9167		5838			5	1330	9262007	26	9	2007	80	chndg species as per fndr email 8/10/09;verified location as per fndr email 9/2/09;	10	US	7	2009-01-19	2009	1	0	E		7	1	1		343	34.5833		823	-82.5833
10011	1	50	232738307	0	7A	11	3		10	0	0	2			482	48.4167	955	-95.9167		5838			4	1330	9161990	16	9	1990	46	B#33075; C#1294	10	US	0	1994-03-25	1994	3	0				1	1		384	38.75		764	-76.75
10025	1	50	234794907	0	7A	11	3		10	0	0	2			482	48.4167	955	-95.9167		5838			4	1330	9181994	18	9	1994	39	B#98059; C#0998	10	US	0	1998-02-28	1998	2	0				2	1		363	36.5833		891	-89.25
10030	1	50	235780125	0	7A	1	3		10	0	0	2			482	48.4167	955	-95.9167		5838			5	1330	9121996	12	9	1996	39	B#97016; C#0297	10	US	0	1997-01-16	1997	1	0				2	1		365	36.9167		875	-87.9167
10032	1	50	235780130	0	7A	1	3		10	0	0	2			482	48.4167	955	-95.9167		5838			4	1330	9131996	13	9	1996	82	B#99038; C#0699 Fix HP longitude to correspond to long deg blk.	33	US	0	1999-02-07	1999	2	0				2	1		353	35.5833		863	-86.5
10033	1	50	238794135	0	7A	4	3		10	0	0	2			482	48.4167	960	-96.0833		5951			4	1330	9231997	23	9	1997	7	B#98008; C#0998	10	US	0	1998-01-08	1998	1	0				2	1		361	36.25		904	-90.75
10038	1	50	238794190	0	7A	4	3		10	0	0	2			481	48.25	960	-96.0833		5951			5	1330	9212006	21	9	2006	88		10	US	730	2008-01-03	2008	1	0				1	1	Shot.	371	37.25		772	-77.4167
10095	1	56	60783704	0	7A	11	3		10	0	0	6			473	47.5833	645	-64.9167		10209			4	1330	9031971	3	9	1971	59	B#21569; create date from C#0377	10	US	0	1977-03-31	1977	3	0				1	66		392	39.4167		742	-74.4167
10109	1	56	82729909	0	7A	11	3		10	0	70	6			455	45.9167	661	-66.25		10209			4	1330	7261974	26	7	1974	47	B#20067; create date from C#0575	10	US	0	1975-05-31	1975	5	0				1	0		422	42.4167		710	-71.0833
10123	1	56	91758946	0	7A	11	3		10	0	0	6			472	47.4167	650	-65.0833		10188			5	1330	9071970	7	9	1970	77	B#06950; create date from C#0471	10	US	0	1971-04-30	1971	4	0				1	1		413	41.5833		711	-71.25
10147	1	56	102752809	0	7A	11	3		10	0	0	6			453	45.5833	671	-67.25		10209			5	1330	8301973	30	8	1973	44	B#20868; create date from C#0576	10	US	0	1976-05-20	1976	5	0				1	66		442	44.4167		682	-68.4167
10158	1	56	108762635	0	7A	11	3		10	0	4	6			473	47.5833	653	-65.5833		10209			4	1330	9221978	22	9	1978	59	B#31007; C#1390	10	US	0	1990-04-01	1990	4	0				1	1		391	39.25		743	-74.5833
10177	1	56	114701403	0	7A	11	3		10	0	4	6			473	47.5833	653	-65.5833		10209			4	1330	9031978	3	9	1978	77	B#24766; C#0481; Create Date = 12/31 because we could not calculate accurate create date from cycle processed.	10	US	0	1981-12-31	1981	12	0				1	1		414	41.75		712	-71.4167
10195	1	56	114727129	0	7A	11	3		10	0	4	6			454	45.75	660	-66.0833		10417			5	1330	7221979	22	7	1979	63	B#24002; C#0580	10	US	0	1980-05-20	1980	5	0				1	1		345	34.9167		761	-76.25
10204	1	56	116712909	0	7A	11	3		10	0	0	6			473	47.5833	653	-65.5833		10417			4	1330	9251979	25	9	1979	47	B#25047; C#0781; Create Date = 12/31 because we could not calculate accurate create date from cycle processed.	10	US	0	1981-12-31	1981	12	0				1	66		420	42.0833		704	-70.75
10207	1	56	116712926	0	7A	11	3		10	0	0	6			473	47.5833	653	-65.5833		10417			4	1330	9281979	28	9	1979	47	B#24069; C#0580	10	US	0	1980-05-20	1980	5	0				1	1		425	42.9167		705	-70.9167
10218	1	56	116713172	0	7A	11	3		10	0	4	6			473	47.5833	653	-65.5833		10417			4	1330	8271979	27	8	1979	47	B#24251; C#0880	10	US	0	1980-08-12	1980	8	0				1	66		424	42.75		704	-70.75
10222	1	56	116713239	0	7A	11	3		10	0	0	6			473	47.5833	653	-65.5833		10417			4	1330	9191979	19	9	1979	59	B#25715; C#1782; Create Date = 12/31 because we could not calculate accurate create date from cycle processed.	10	US	0	1982-12-31	1982	12	0				1	66		391	39.25		743	-74.5833
10229	1	56	116713277	0	7A	11	3		10	0	0	6			473	47.5833	653	-65.5833		10417			5	1330	9231979	23	9	1979	47	B#25037; C#0781; Create Date = 12/31 because we could not calculate accurate create date from cycle processed.	10	US	0	1981-12-31	1981	12	0				1	66		414	41.75		701	-70.25
10237	1	56	116713319	0	7A	11	3		10	0	4	6			473	47.5833	653	-65.5833		10417			5	1330	8311979	31	8	1979	59	B#25715; C#1782; Create Date = 12/31 because we could not calculate accurate create date from cycle processed.	10	US	0	1982-12-31	1982	12	0				1	66		390	39.0833		744	-74.75
10238	1	56	116713325	0	7A	11	3		10	0	3	6			473	47.5833	653	-65.5833		10417			4	1330	8311979	31	8	1979	18	B#27133; C#0483	10	US	0	1983-01-28	1983	1	0				1	1		410	41.0833		732	-73.4167
10240	1	56	116713349	0	7A	11	3		10	0	4	6			473	47.5833	653	-65.5833		10417			4	1330	9041979	4	9	1979	77	B#24819; C#0581; Create Date = 12/31 because we could not calculate accurate create date from cycle processed.	10	US	0	1981-12-31	1981	12	0				1	1		412	41.4167		713	-71.5833
10252	1	56	116713491	0	7A	11	3		10	0	0	6			473	47.5833	653	-65.5833		10417			5	1330	9151979	15	9	1979	44	B#25043; C#0781; Create Date = 12/31 because we could not calculate accurate create date from cycle processed.	10	US	0	1981-12-31	1981	12	0				1	1		440	44.0833		683	-68.5833
10257	1	56	118732541	0	7A	11	3		10	0	4	6			473	47.5833	653	-65.5833		10417			5	1330	9091980	9	9	1980	80	B#28136; C#4484	10	US	0	1984-11-03	1984	11	0				1	1		332	33.4167		803	-80.5833
10271	1	56	118732705	0	7A	11	3		10	0	4	6			473	47.5833	653	-65.5833		10417			5	1330	9261980	26	9	1980	65	B#28034; C#2484	10	CA	0	1984-06-16	1984	6	0				6	1		450	45.0833		615	-61.9167
10309	1	56	118733994	0	7A	11	3		10	0	4	6			473	47.5833	653	-65.5833		10417			5	1330	9041980	4	9	1980	47	B#25659; C#1582; Create Date = 12/31 because we could not calculate accurate create date from cycle processed.	10	US	0	1982-12-31	1982	12	0				1	10		424	42.75		704	-70.75
10351	1	56	135711775	0	7A	11	3		10	0	0	6			473	47.5833	653	-65.5833		10417			4	1330	9121983	12	9	1983	88	B#27827; C#1084	10	US	0	1984-03-10	1984	3	0				1	1		375	37.9167		762	-76.4167
10362	1	56	135712884	0	7A	11	3		10	0	70	6			455	45.9167	661	-66.25		10417			4	1330	8031984	3	8	1984	47	B#28745; C#3785	10	US	0	1985-09-16	1985	9	0				1	66		414	41.75		695	-69.9167
10369	1	56	135754760	0	7A	11	3		10	0	0	6			473	47.5833	653	-65.5833		10417			5	1330	9291982	29	9	1982	61	B#30059; C#0988	10	US	0	1988-03-03	1988	3	0				1	1		410	41.0833		722	-72.4167
10395	1	56	142796072	0	7A	11	3		10	0	0	6			473	47.5833	653	-65.5833		10417			4	1330	9211986	21	9	1986	59	B#29844; C#3487	10	US	0	1987-08-26	1987	8	0				1	66		392	39.4167		742	-74.4167
10404	1	56	142797020	0	7A	11	3		10	0	0	6			473	47.5833	653	-65.5833		10417			5	1330	9191985	19	9	1985	88	B#29652; C#1387	10	US	0	1987-04-01	1987	4	0				1	1		373	37.5833		753	-75.5833
10476	1	56	147797869	0	7A	18	3		10	0	0	6			455	45.9167	663	-66.5833		10306			4	1330	8212001	21	8	2001	59	B#03021; C#0303	10	US	0	2003-01-21	2003	1	0				1	1		391	39.25		743	-74.5833
10479	1	56	148747819	0	7A	18	3		10	0	0	6			461	46.25	673	-67.5833		9784			4	1330	8171992	17	8	1992	88	B#97014; C#0297 Fix HP longitude to correspond to long deg blk.	33	US	0	1997-01-14	1997	1	0				1	1		374	37.75		753	-75.5
10488	1	56	149765909	0	7A	1	3		10	0	0	6			473	47.5833	653	-65.5833		10417			4	1330	9141999	14	9	1999	47		10	US	0	2009-01-03	2009	1	0				1	1		414	41.75	MYSTIC LAKE	702	-70.4167
10489	1	56	149765912	0	7A	1	3		10	0	0	6			473	47.5833	653	-65.5833		10417			4	1330	9141999	14	9	1999	46	B#02037; C#0502	10	US	0	2002-02-06	2002	2	0				1	1		382	38.4167		751	-75.25
10490	1	56	149765914	0	7A	1	3		10	0	0	6			473	47.5833	653	-65.5833		10417			4	1330	9141999	14	9	1999	18	B#04020; C#0304	10	US	0	2004-01-20	2004	1	0				1	1		411	41.25		722	-72.4167
10492	1	56	149765946	0	7A	1	3		10	0	0	6			473	47.5833	653	-65.5833		10417			5	1330	9151999	15	9	1999	59	B#03028; C#0403	10	US	0	2003-01-28	2003	1	0				1	1		392	39.4167		742	-74.4167
10493	1	56	149765980	0	7A	1	3		10	0	0	6			473	47.5833	653	-65.5833		10417			4	1330	9161999	16	9	1999	61	B#06024; C#0406	10	US	0	2006-01-28	2006	1	0				1	1		410	41.0833		722	-72.4167
10506	1	56	150756762	0	7A	11	3		10	0	0	6			473	47.5833	653	-65.5833		10417			5	1330	9281989	28	9	1989	61	B#34786; C#1895	10	US	0	1995-05-06	1995	5	0				1	1		404	40.75		724	-72.75
10515	1	56	152769586	0	7A	1	3		10	0	0	6			473	47.5833	653	-65.5833		10417			4	1330	9192000	19	9	2000	47	B#03021; C#0303	10	US	0	2003-01-21	2003	1	0				1	1		414	41.75		695	-69.9167
10516	1	56	152769603	0	7A	1	3		10	0	0	6			473	47.5833	653	-65.5833		10417			4	1330	9192000	19	9	2000	21	B#01022; C#0501	10	US	0	2001-01-22	2001	1	0				1	1		385	38.9167		752	-75.4167
10522	1	56	152769690	0	7A	1	3		10	0	0	6			473	47.5833	653	-65.5833		10417			4	1330	9252000	25	9	2000	47	B#05026; C#0405	10	US	0	2005-01-26	2005	1	0				1	1		422	42.4167		705	-70.9167
10523	1	56	152769694	0	7A	1	3		10	0	0	6			473	47.5833	653	-65.5833		10417			4	1330	9252000	25	9	2000	65	B#01031; C#0501	10	CA	0	2001-01-31	2001	1	0				6	1		435	43.9167		660	-66.0833
10527	1	56	152769741	0	7A	1	3		10	0	0	6			473	47.5833	653	-65.5833		10417			4	1330	9262000	26	9	2000	61	B#04027; C#0404	10	US	0	2004-01-27	2004	1	0				1	1		404	40.75		732	-73.4167
10567	1	56	153712882	0	7A	1	3		10	0	0	6			473	47.5833	653	-65.5833		10417			5	1330	9161997	16	9	1997	59	B#03014; C#0803	10	US	0	2003-01-14	2003	1	0				1	0		404	40.75		740	-74.0833
10569	1	56	153712915	0	7A	1	3		10	0	0	6			473	47.5833	653	-65.5833		10417			4	1330	9171997	17	9	1997	63	B#01016; C#0301 Fix HP longitude to correspond to long deg blk.	33	US	0	2001-01-16	2001	1	0				1	1		350	35.0833		773	-77.5
10576	1	56	153713365	0	7A	1	3		10	0	0	6			473	47.5833	653	-65.5833		10417			5	1330	9231998	23	9	1998	61	B#04032; C#0504	10	US	0	2004-02-01	2004	2	0				1	1		404	40.75		732	-73.4167
10579	1	56	153713488	0	7A	1	3		10	0	0	6			473	47.5833	653	-65.5833		10417			5	1330	9211998	21	9	1998	88	B#99020; C#1499	10	US	0	1999-01-20	1999	1	0				1	1		373	37.5833		772	-77.4167
10596	1	56	159708471	0	7A	1	3		10	0	0	6			473	47.5833	653	-65.5833		10417			4	1330	9232001	23	9	2001	18	B#03019; C#0303	10	US	0	2003-01-19	2003	1	0				1	1		411	41.25		723	-72.5833
10602	1	56	159749709	0	7A	1	3		10	0	0	6			454	45.75	660	-66.0833		10306			5	1330	9012000	1	9	2000	63	B#04032; C#0504	10	US	0	2004-02-01	2004	2	0				1	1		361	36.25		764	-76.75
10603	1	56	159749782	0	7A	1	3		10	0	0	6			454	45.75	660	-66.0833		10306			4	1330	9162000	16	9	2000	61	B#05023; C#0305	10	US	0	2005-01-23	2005	1	0				1	1		405	40.9167		722	-72.4167
10613	1	56	161734594	0	7A	1	3		10	0	0	6			454	45.75	660	-66.0833		10306			4	1330	8201999	20	8	1999	77	B#00035; C#0600	10	US	0	2000-02-04	2000	2	0				1	1		412	41.4167		713	-71.5833
10614	1	56	161734751	0	7A	1	3		10	0	0	6			454	45.75	660	-66.0833		10306			5	1330	8311999	31	8	1999	59	B#01010; C#0201 Fix HP longitude to correspond to long deg blk.	33	US	0	2001-01-10	2001	1	0				1	1		402	40.4167		743	-74.5
10615	1	56	161734864	0	7A	1	3		10	0	0	6			454	45.75	660	-66.0833		10306			5	1330	9021999	2	9	1999	18	B#00018; C#0300	10	US	0	2000-01-18	2000	1	0				1	1		412	41.4167		715	-71.9167
10617	1	56	161734910	0	7A	1	3		10	0	0	6			455	45.9167	662	-66.4167		10306			5	1330	9131999	13	9	1999	61	B#00027; C#0400	10	US	0	2000-01-27	2000	1	0				1	1		403	40.5833		733	-73.5833
10621	1	56	163729071	0	7A	1	3		10	0	0	6			473	47.5833	653	-65.5833		10417			4	1330	9241999	24	9	1999	47	Coord. based on loc. desc.	10	US	0	2010-11-21	2010	11	0	S		0	1	1		415	41.9167	NAUSET BEACH	695	-69.9167
10623	1	56	163729081	0	7A	1	3		10	0	0	6			473	47.5833	653	-65.5833		10417			4	1330	9251999	25	9	1999	61	B#00027; C#1400	10	US	0	2000-01-27	2000	1	0				1	1		405	40.9167		721	-72.25
10642	1	56	166706025	0	7A	1	3		10	0	3	6			454	45.75	644	-64.75		10417		306582	5	1330	8192002	19	8	2002	77	B#04021; C#0504	10	US	0	2004-01-21	2004	1	0				1	1		410	41.0833		713	-71.5833
10650	1	56	166706148	0	7A	1	3		10	0	4	6			454	45.75	644	-64.75		10417			4	1330	8222002	22	8	2002	88	B#03026; C#0403	10	US	0	2003-01-26	2003	1	0				1	1		380	38.0833		752	-75.4167
10654	1	56	166706275	0	7A	1	3		10	0	3	6			454	45.75	644	-64.75		10417		318357	4	1330	8252002	25	8	2002	63	B#04032; C#0504	10	US	0	2004-02-01	2004	2	0				1	1		353	35.5833		754	-75.75
10658	1	56	166706558	0	7A	1	3		10	0	4	6			473	47.5833	653	-65.5833		10417			5	1330	9202002	20	9	2002	47	B#04013; C#0204	10	US	0	2004-01-13	2004	1	0				1	1		415	41.9167		704	-70.75
10659	1	56	166706607	0	7A	1	3		10	0	3	6			473	47.5833	653	-65.5833		10417		318274	5	1330	9242002	24	9	2002	59	B#03028; C#0403	10	US	0	2003-01-28	2003	1	0				1	1		385	38.9167		745	-74.9167
10663	1	56	166706672	0	7A	1	3		10	0	4	6			473	47.5833	653	-65.5833		10417			4	1330	9262002	26	9	2002	46	B#06029; C#0506	10	US	0	2006-02-04	2006	2	0				1	1		381	38.25		754	-75.75
10664	1	56	166706875	0	7A	1	3		10	0	3	6			455	45.9167	642	-64.4167		10417		318207	5	1330	8162002	16	8	2002	63		10	US		2007-01-09	2007	1	0	E			1	1		350	35.0833		764	-76.75
10666	1	56	166707002	0	7A	1	3		10	0	4	6			455	45.9167	642	-64.4167		10417			4	1330	8232002	23	8	2002	21		10	US	5	2011-01-27	2011	1	0	E		5	1	1		384	38.75		751	-75.25
10669	1	56	166707445	0	7A	1	3		10	0	3	6			454	45.75	644	-64.75		10417		306937	4	1330	8292002	29	8	2002	88	B#06022; C#0406	10	US	0	2006-01-28	2006	1	0				1	1		375	37.9167		753	-75.5833
10676	1	56	166707518	0	7A	1	3		10	0	4	6			473	47.5833	653	-65.5833		10417			4	1330	9212002	21	9	2002	61		10	US	103	2010-01-12	2010	1	0			103	1	1		410	41.0833		721	-72.25
10677	1	56	166707531	0	7A	1	3		10	0	3	6			473	47.5833	653	-65.5833		10417		318043	4	1330	9222002	22	9	2002	47	B#04043; C#0604	10	US	0	2004-02-12	2004	2	0				1	1		420	42.0833		705	-70.9167
10681	1	56	166707577	0	7A	1	3		10	0	3	6			473	47.5833	653	-65.5833		10417		306970	5	1330	9232002	23	9	2002	88	B#03040; C#0603	10	US	0	2003-02-09	2003	2	0				1	1		375	37.9167		753	-75.5833
10682	1	56	166707578	0	7A	1	3		10	0	4	6			473	47.5833	653	-65.5833		10417			4	1330	9232002	23	9	2002	88	B#04014; C#0204	10	US	0	2004-01-14	2004	1	0				1	1		370	37.0833		770	-77.0833
10696	1	56	166737913	0	7A	1	3		10	0	3	6			454	45.75	644	-64.75		10417		362954	5	1330	8202004	20	8	2004	46	B#05031; C#0405	10	US	0	2005-01-31	2005	1	0				1	1		382	38.4167		752	-75.4167
10698	1	56	166737923	0	7A	1	3		10	0	3	6			454	45.75	644	-64.75		10417		366245	4	1330	8212004	21	8	2004	63		10	US	53	2009-01-06	2009	1	0				1	1		363	36.5833		755	-75.9167
10699	1	56	166737925	0	7A	1	3		10	0	3	6			454	45.75	644	-64.75		10417		362957	4	1330	8212004	21	8	2004	44		10	US	5	2011-01-29	2011	1	0	E		5	1	0		433	43.5833		701	-70.25
10700	1	56	166737926	0	7A	1	3		10	0	4	6			454	45.75	644	-64.75		10417			5	1330	8212004	21	8	2004	61	B#05026; C#0405	10	US	0	2005-01-26	2005	1	0				1	1		404	40.75		731	-73.25
10701	1	56	166738062	0	7A	1	3		10	0	4	6			454	45.75	644	-64.75		10417			4	1330	8032004	3	8	2004	88	B#05019; C#0305	10	US	0	2005-01-19	2005	1	0				1	1		370	37.0833		762	-76.4167
10704	1	56	166738295	0	7A	1	3		10	0	3	6			454	45.75	644	-64.75		10417		366152	5	1330	8102004	10	8	2004	61	B#05041; C#0605	10	US	0	2005-02-10	2005	2	0				1	1		405	40.9167		723	-72.5833
10705	1	56	166738316	0	7A	1	3		10	0	4	6			454	45.75	644	-64.75		10417			5	1330	8112004	11	8	2004	61	B#06024; C#0406	10	US	0	2006-01-28	2006	1	0				1	1		404	40.75		732	-73.4167
10713	1	56	166738828	0	7A	1	3		10	0	4	6			473	47.5833	653	-65.5833		10417			5	1330	9212004	21	9	2004	21		10	US	5	2008-01-25	2008	1	0	W			1	1		384	38.75		750	-75.0833
10715	1	56	166738899	0	7A	1	3		10	0	3	6			473	47.5833	653	-65.5833		10417		366001	4	1330	9282004	28	9	2004	47		10	US	25	2010-01-09	2010	1	0			0	1	1		422	42.4167		710	-71.0833
10726	1	56	169737406	0	7A	1	3		10	0	0	6			455	45.9167	641	-64.25		10417			4	1330	8312011	31	8	2011	18	Coord. based on loc. desc.	10	US	11	2012-01-17	2012	1	0	SW		11	1	1		411	41.25	BLACK POINT	721	-72.25
10728	1	56	171728915	0	7A	1	3		10	0	0	6			473	47.5833	653	-65.5833		10417			5	1330	9142005	14	9	2005	88		10	US	1	2010-01-13	2010	1	0				1	1	Shot.	375	37.9167		752	-75.4167
10731	1	56	171728987	0	7A	1	3		10	0	0	6			473	47.5833	653	-65.5833		10417			4	1330	9162005	16	9	2005	46		10	US		2007-01-23	2007	1	0	N			1	1		382	38.4167		751	-75.25
10743	1	56	171748470	0	7A	1	3		10	0	0	6			473	47.5833	653	-65.5833		10417			4	1330	9202005	20	9	2005	47		10	US	1	2008-01-15	2008	1	0				1	1		414	41.75		700	-70.0833
10748	1	56	171749221	1	7A	1	3		10	0	0	6			473	47.5833	653	-65.5833		10417			4	1330	9212006	21	9	2006	61		10	US	59	2009-01-26	2009	1	0	E			1	1		403	40.5833		732	-73.4167
10760	1	56	171754127	0	7A	1	3		10	0	0	6			473	47.5833	653	-65.5833		10417			5	1330	9262005	26	9	2005	77		10	US		2007-01-27	2007	1	0				1	1		414	41.75		711	-71.25
10763	1	56	171754165	0	7A	1	3		10	0	0	6			473	47.5833	653	-65.5833		10417			5	1330	9292005	29	9	2005	21		10	US		2007-01-27	2007	1	0	W			1	1		384	38.75		752	-75.4167
10779	1	56	173730281	0	7A	1	3		10	0	3	6			455	45.9167	662	-66.4167		10306		345421	4	1330	8232003	23	8	2003	61	B#04021; C#0904	10	US	0	2004-01-21	2004	1	0				1	1		404	40.75		725	-72.9167
10787	1	56	173731589	0	7A	1	3		10	0	3	6			454	45.75	644	-64.75		10417		345748	4	1330	8242003	24	8	2003	88	B#05030; C#0405	10	US	0	2005-01-30	2005	1	0				1	1		375	37.9167		753	-75.5833
10800	1	56	173732223	0	7A	1	3		10	0	3	6			473	47.5833	653	-65.5833		10417		356295	4	1330	9162003	16	9	2003	61	B#05040; C#0505	10	US	0	2005-02-09	2005	2	0				1	1		403	40.5833		733	-73.5833
10801	1	56	173732259	0	7A	1	3		10	0	3	6			473	47.5833	653	-65.5833		10417		356286	4	1330	9182003	18	9	2003	47	Coord. based on loc. desc.;	10	US	23	2010-01-29	2010	1	0			23	1	66		415	41.9167	NELSON STREET BEACH	704	-70.75
10803	1	56	173732311	0	7A	1	3		10	0	3	6			473	47.5833	653	-65.5833		10417		356273	5	1330	9282003	28	9	2003	47		10	US	23	2009-01-12	2009	1	0				1	1		420	42.0833		704	-70.75
10804	1	56	173732313	0	7A	1	3		10	0	3	6			473	47.5833	653	-65.5833		10417		345929	5	1330	9282003	28	9	2003	46		10	US	19	2009-01-16	2009	1	0	S			1	1		382	38.4167		760	-76.0833
10805	1	56	173732335	0	7A	1	3		10	0	3	6			473	47.5833	653	-65.5833		10417		356267	4	1330	9282003	28	9	2003	63	B#04020; C#0304	10	US	0	2004-01-20	2004	1	0				1	1		363	36.5833		755	-75.9167
10806	1	56	173732363	0	7A	1	3		10	0	3	6			473	47.5833	653	-65.5833		10417		356260	5	1330	9302003	30	9	2003	59	B#05030; C#0405	10	US	0	2005-01-30	2005	1	0				1	1		391	39.25		743	-74.5833
10814	1	56	173744317	0	7A	1	3		10	0	3	6			455	45.9167	663	-66.5833		10306		348930	4	1330	9052004	5	9	2004	59	B#05004; C#0205	10	US	0	2005-01-04	2005	1	0				1	1		394	39.75		741	-74.25
10815	1	56	173748113	0	7A	1	3		10	0	3	6			454	45.75	644	-64.75		10417		349879	5	1330	8082005	8	8	2005	21		10	US	0	2008-01-14	2008	1	0				1	1		384	38.75		751	-75.25
10818	1	56	173748141	0	7A	1	3		10	0	3	6			454	45.75	644	-64.75		10417		349886	5	1330	8092005	9	8	2005	21		10	US		2006-02-09	2006	2	0				1	1		391	39.25	ON WOODLAND BEACH	753	-75.5833
10820	1	56	173751165	0	7A	1	3		10	0	3	6			455	45.9167	641	-64.25		10417		350642	5	1330	8132005	13	8	2005	63		10	US		2007-01-09	2007	1	0	W			1	1		361	36.25		755	-75.9167
10832	1	56	179712212	0	7A	1	3		10	0	4	6			455	45.9167	663	-66.5833		10306			5	1330	8272006	27	8	2006	61		10	US		2007-01-21	2007	1	0	S			1	1		404	40.75		724	-72.75
10836	1	56	179712459	0	7A	1	3		10	0	3	6			473	47.5833	653	-65.5833		10417		388986	4	1330	9162006	16	9	2006	63		0	US	31	2008-01-27	2008	1	0				1	1		345	34.8574	CORE SOUND	761	-76.308
10847	1	56	179723397	0	7A	1	3		10	0	3	6			455	45.9167	663	-66.5833		10306		391650	5	1330	8262007	26	8	2007	88	REWARD BAND	10	US	101	2008-01-16	2008	1	0				1	1	Shot.	375	37.9167		755	-75.9167
10852	1	56	179784966	0	7A	1	3	throat=tracheal per bander email 11/17/09 EN	10	0	0	6			454	45.75	644	-64.75		10417	AI Sampled (Cloacal/Throat)		4	1330	8132009	13	8	2009	47		0	US	1	2011-02-16	2011	2	0			1	1	66		414	41.7213	ROUND COVE	695	-69.9976
10856	1	56	179785147	0	7A	1	3		10	0	0	6			473	47.5833	653	-65.5833		10417			4	1330	9272008	27	9	2008	47	Coord. based on loc. desc.;	10	US	23	2010-01-29	2010	1	0			23	1	66		415	41.9167	NELSON STREET BEACH	704	-70.75
10871	1	56	179786525	0	7A	1	3		10	0	0	6			473	47.5833	653	-65.5833		10417			4	1330	9192007	19	9	2007	56		0	CA	0	2008-01-10	2008	1	0				6	1	Shot.	444	44.6667		664	-66.75
10873	1	56	179786544	0	7A	1	3		10	0	0	6			473	47.5833	653	-65.5833		10417			4	1330	9202007	20	9	2007	47		10	US	1	2008-01-03	2008	1	0				1	1		414	41.75		695	-69.9167
10874	1	56	179786585	0	7A	1	3		10	0	0	6			473	47.5833	653	-65.5833		10417			4	1330	9212007	21	9	2007	47	Coord. based on loc. desc.	10	US	23	2011-02-01	2011	2	0			23	1	66		420	42.0833	STANDISH SHORE	704	-70.75
10876	1	56	182730380	0	7A	1	3		10	0	0	6			455	45.9167	662	-66.4167		10306			5	1330	9032009	3	9	2009	21		10	US	1	2012-01-12	2012	1	0	S		1	1	1		390	39.0833	FRONT FIELD F. ALBERT WEBB III FARM	752	-75.4167
10879	1	56	182744026	0	7A	1	3	throat=tracheal per bander email 11/17/09 EN	10	0	0	6			473	47.5833	653	-65.5833		10417	AI Samples (Cloacal/Throat)		4	1330	9092009	9	9	2009	18		10	US	7	2012-01-18	2012	1	0			7	1	1		411	41.25	GREAT HAMMOCK MARSH	722	-72.4167
10881	1	56	182744074	0	7A	1	3	throat=tracheal per bander email 11/17/09 EN	10	0	0	6			473	47.5833	653	-65.5833		10417	AI Samples (Cloacal/Throat)		4	1330	9112009	11	9	2009	61		10	US	119	2011-01-29	2011	1	0	N		119	1	1		405	40.9167		734	-73.75
10883	1	56	182744132	0	7A	1	3		10	0	0	6			473	47.5833	653	-65.5833		10417			4	1330	9162009	16	9	2009	21	verified exact coords;	0	US	5	2012-01-03	2012	1	0	E		0	1	1		383	38.5856	RIVER	751	-75.2726
10898	1	56	182790053	0	7A	1	3		10	0	3	6			454	45.75	644	-64.75		10417	REWARD BAND	410614	4	1330	8122008	12	8	2008	61		10	US	103	2011-01-01	2011	1	0	S		103	1	1		403	40.5833		732	-73.4167
10905	1	56	183708033	0	7A	1	3		10	0	3	6			464	46.75	661	-66.25		10306		385109	4	1330	8262005	26	8	2005	18	PER BAND/FINDER	10	US	7	2008-01-01	2008	1	0				1	1		411	41.25		723	-72.5833
10908	1	56	183708105	0	7A	1	3		10	0	3	6			454	45.75	660	-66.0833		10306		385127	5	1330	8302005	30	8	2005	88		10	US		2007-01-10	2007	1	0	E			1	1		374	37.75		753	-75.5833
10918	1	56	186709659	0	7A	1	3		10	0	0	6			473	47.5833	653	-65.5833		10417			4	1330	9192010	19	9	2010	77		10	US	5	2011-01-22	2011	1	0	W		5	1	1		413	41.5833		711	-71.25
10919	1	56	186709689	0	7A	1	3		10	0	0	6			473	47.5833	653	-65.5833		10417			4	1330	9212010	21	9	2010	46		10	US	41	2011-01-16	2011	1	0	S		41	1	1		384	38.75		760	-76.0833
10921	1	56	186709929	0	7A	1	3		10	0	0	6			455	45.9167	641	-64.25		10417			5	1330	8252011	25	8	2011	88		10	US	1	2012-01-02	2012	1	0	N		1	1	1		373	37.5833		754	-75.75
10922	1	56	186710005	0	7A	1	3		10	0	0	6			454	45.75	644	-64.75		10417			4	1330	8082011	8	8	2011	47		10	US	1	2012-03-02	2012	3	0	S		1	1	66		414	41.75	QUANSET POND, PLEASANT BAY	695	-69.9167
10923	1	56	186710078	0	7A	1	3		10	0	0	6			454	45.75	644	-64.75		10417			4	1330	8142011	14	8	2011	88		10	US	1	2012-01-18	2012	1	0	N		1	1	1		375	37.9167	WILDCAT WILDLIFE REFUGE AREA	752	-75.4167
10939	1	56	191702216	0	7A	41	3		10	0	4	6			473	47.5833	653	-65.5833		10417			4	1330	9172008	17	9	2008	63		10	US	53	2012-01-14	2012	1	0	SW		53	1	1		361	36.25		755	-75.9167
10945	1	56	191702354	0	7A	41	3		10	0	4	6			473	47.5833	653	-65.5833		10417			4	1330	9132008	13	9	2008	18		10	US	11	2009-01-05	2009	1	0				1	1		412	41.4167		720	-72.0833
10954	1	56	191714402	0	7A	41	3		10	0	4	6			454	45.75	644	-64.75		10417			4	1330	8082007	8	8	2007	80		10	US	19	2011-01-17	2011	1	0	E		19	1	1		331	33.25	IMPOUNDMENT	792	-79.4167
10955	1	56	191714437	0	7A	41	3		10	0	3	6			454	45.75	644	-64.75		10417		394710	4	1330	8232007	23	8	2007	46	fnder emailed 1/15/09 that spp. was abdu, not mall	10	US	47	2009-01-08	2009	1	0	E			1	1		381	38.25		750	-75.0833
10956	1	56	191714440	0	7A	41	3		10	0	4	6			454	45.75	644	-64.75		10417			4	1330	8232007	23	8	2007	46		10	US	19	2008-01-05	2008	1	0				1	1		383	38.5833		760	-76.0833
10968	1	56	191779218	0	7A	41	3		10	0	0	6			473	47.5833	653	-65.5833		10417			5	1330	9252011	25	9	2011	59	loc des and place coords in the same 10 min blk;	10	US	29	2012-01-05	2012	1	0	S		29	1	1		395	39.9167	SEDGE ISLAND SALT MARSH	740	-74.0833
10974	1	56	191780431	0	7A	41	3		1	0	0	6	0	0	455	45.8917	662	-66.475		10306			4	1330	8292011	29	8	2011	18	Coord. based on loc. desc.	10	US	9	2012-01-21	2012	1	0			9	1	1		411	41.25	EAST RIVER WILDLIFE AREA	723	-72.5833
10978	1	56	230743526	0	7A	11	3		10	0	18	6			454	45.75	660	-66.0833		10306			5	1330	8241988	24	8	1988	61	B#30985; C#1290	10	US	0	1990-03-25	1990	3	0				1	1		404	40.75		731	-73.25
10992	1	56	230759093	0	7A	11	3		10	0	0	6			473	47.5833	653	-65.5833		10417			5	1330	9241990	24	9	1990	63	B#32172; C#2992	10	US	0	1992-07-21	1992	7	0				1	0		352	35.4167		753	-75.5833
11000	1	56	231775578	0	7A	11	3		10	0	0	6			473	47.5833	653	-65.5833		10417			4	1330	9151991	15	9	1991	88	B#32532; C#1293	10	US	0	1993-03-25	1993	3	0				1	1		371	37.25		754	-75.75
11010	1	56	231776510	0	7A	11	3		10	0	0	6			473	47.5833	653	-65.5833		10417			4	1330	9211991	21	9	1991	77	B#31963; C#0692	10	US	0	1992-02-11	1992	2	0				1	1		412	41.4167		713	-71.5833
11014	1	56	231776634	0	7A	11	3		10	0	0	6			473	47.5833	653	-65.5833		10417			4	1330	9271991	27	9	1991	46	B#97031; C#0597	10	US	0	1997-01-31	1997	1	0				1	1		390	39.0833		761	-76.25
11034	1	56	231777824	0	7A	11	3		10	0	0	6			455	45.9167	663	-66.5833		10417			5	1330	9091991	9	9	1991	46	B#31985; C#0892	10	US	0	1992-02-25	1992	2	0				1	1		375	37.9167		760	-76.0833
11054	1	56	233759758	0	7A	11	3		10	0	0	6			454	45.75	660	-66.0833		10306			4	1330	9111996	11	9	1996	46	B#02006; C#1302	10	US	0	2002-01-06	2002	1	0				1	1		381	38.25		750	-75.0833
11059	1	56	234731420	0	7A	11	3		10	0	0	6			473	47.5833	653	-65.5833		10417			4	1330	9191992	19	9	1992	18	B#33152; C#1894	10	US	0	1994-05-06	1994	5	0				1	1		411	41.25		730	-73.0833
11063	1	56	234731520	0	7A	11	3		10	0	0	6			473	47.5833	653	-65.5833		10417			5	1330	9151993	15	9	1993	63	B#33092; C#1294	10	US	0	1994-03-25	1994	3	0				1	1		362	36.4167		755	-75.9167
11065	1	56	234731568	0	7A	11	3		10	0	0	6			473	47.5833	653	-65.5833		10417			4	1330	9201993	20	9	1993	46	B#00004; C#0100	10	US	0	2000-01-04	2000	1	0				1	1		382	38.4167		754	-75.75
11107	1	56	235704790	0	7A	1	3		10	0	0	6			455	45.9167	641	-64.25		10417			5	1330	8251996	25	8	1996	61	B#99020; C#0399	10	US	0	1999-01-20	1999	1	0				1	1		405	40.9167		723	-72.5833
11112	1	56	235712457	0	7A	1	3		10	0	0	6			474	47.75	654	-65.75		10417			5	1330	9301998	30	9	1998	18	B#99020; C#1499	10	US	0	1999-01-20	1999	1	0				1	1		411	41.25		723	-72.5833
11116	1	56	235712602	0	7A	1	3		10	0	0	6			473	47.5833	653	-65.5833		10417			4	1330	9171996	17	9	1996	61	B#98022; C#0398	10	US	0	1998-01-22	1998	1	0				1	1		405	40.9167		722	-72.4167
11119	1	56	235712640	0	7A	1	3		10	0	0	6			473	47.5833	653	-65.5833		10417			4	1330	9191996	19	9	1996	65	B#98005; C#0198	10	CA	0	1998-01-05	1998	1	0				6	1		433	43.5833		654	-65.75
11128	1	56	235738895	0	7A	1	3		10	0	0	6			473	47.5833	653	-65.5833		10417			4	1330	9291998	29	9	1998	46	B#99027; C#1499 Fix HP longitude to correspond to long deg blk.	33	US	0	1999-01-27	1999	1	0				1	1		382	38.4167		763	-76.5
11130	1	56	236730385	0	7A	4	3		10	0	0	6			460	46.0833	672	-67.4167		9784			4	1330	8301993	30	8	1993	46	B#00018; C#0300	10	US	0	2000-01-18	2000	1	0				1	1		382	38.4167		754	-75.75
11135	1	56	236740288	0	7A	4	3		10	0	0	6			454	45.75	662	-66.4167		10306			5	1330	9141996	14	9	1996	46	B#99019; C#0399	10	US	0	1999-01-19	1999	1	0				1	1		391	39.25		760	-76.0833
11138	1	56	236740376	0	7A	4	3		10	0	0	6			454	45.75	660	-66.0833		10306			4	1330	8181997	18	8	1997	61	B#98038; C#1398 Fix HP longitude to correspond to long deg blk.	33	US	0	1998-02-07	1998	2	0				1	1		425	42.9167		773	-77.5
11143	1	56	236742620	0	7A	4	3		10	0	0	6			473	47.5833	653	-65.5833		10417			4	1330	9191994	19	9	1994	59	B#35208; C#0796	10	US	0	1996-02-18	1996	2	0				1	1		390	39.0833		745	-74.9167
11154	1	56	236743375	0	7A	4	3		10	0	0	6			473	47.5833	653	-65.5833		10417			5	1330	9181994	18	9	1994	61	B#35334; C#1196	10	US	0	1996-03-17	1996	3	0				1	1		403	40.5833		733	-73.5833
11164	1	56	237721760	0	7A	11	3		10	0	0	6			454	45.75	660	-66.0833		10306			4	1330	8141993	14	8	1993	59	B#04006; C#0104	10	US	0	2004-01-06	2004	1	0				1	1		391	39.25		751	-75.25
11185	1	56	237748345	0	7A	11	3		10	0	0	6			455	45.9167	662	-66.4167		10306			5	1330	9131994	13	9	1994	46	B#99020; C#0399 Fix HP longitude to correspond to long deg blk.	33	US	0	1999-01-20	1999	1	0				1	1		382	38.4167		763	-76.5
11196	1	56	237748890	0	7A	11	3		10	0	0	6			454	45.75	662	-66.4167		10306			5	1330	9131996	13	9	1996	46	B#01017; C#0601	10	US	0	2001-01-17	2001	1	0				1	1		383	38.5833		760	-76.0833
11204	1	56	238701142	0	7A	4	3		10	0	0	6			473	47.5833	653	-65.5833		10417			4	1330	9231995	23	9	1995	18	B#35394; C#1496	10	US	0	1996-04-07	1996	4	0				1	1		410	41.0833		732	-73.4167
11220	1	56	243732803	0	7A	1	3		10	0	0	6			454	45.75	660	-66.0833		10306			4	1330	8201999	20	8	1999	77	B#04032; C#0504	10	US	0	2004-02-01	2004	2	0				1	1		412	41.4167		714	-71.75
11233	1	57	114701877	0	7A	11	3		10	0	0	6			543	54.5833	613	-61.5833		10417			4	1330	7081982	8	7	1982	65	B#28002; C#2384	10	CA	0	1984-06-09	1984	6	0				6	56		444	44.75		630	-63.0833
11250	1	57	118733618	0	7A	11	3		10	0	3	6			475	47.9167	591	-59.25		10417			4	1330	9251980	25	9	1980	61	B#24676; C#0381; Create Date = 12/31 because we could not calculate accurate create date from cycle processed.	10	US	0	1981-12-31	1981	12	0				1	1		404	40.75		725	-72.9167
11253	1	57	118733672	0	7A	11	3		10	0	3	6			475	47.9167	591	-59.25		10417			5	1330	9281980	28	9	1980	21	B#24525; C#0381; Create Date = 12/31 because we could not calculate accurate create date from cycle processed.	10	US	0	1981-12-31	1981	12	0				1	1		384	38.75		751	-75.25
11254	1	57	118733895	0	7A	11	3		10	0	4	6			492	49.4167	570	-57.0833		10417			5	1330	8051980	5	8	1980	65	B#24950; C#0581; Create Date = 12/31 because we could not calculate accurate create date from cycle processed.	10	CA	0	1981-12-31	1981	12	0				6	1		453	45.5833		612	-61.4167
11266	1	57	123756935	0	7A	11	3		10	0	0	6			572	57.4167	614	-61.75		10417			4	1330	7251983	25	7	1983	65	B#30330; C#3988	10	CA	0	1988-09-29	1988	9	0				6	1		434	43.75		655	-65.9167
11289	1	57	123758346	0	7A	11	3		10	0	0	6			541	54.25	575	-57.9167		10417			4	1330	9241983	24	9	1983	65	B#27964; C#1984	10	CA	0	1984-05-12	1984	5	0				6	1		434	43.75		655	-65.9167
11295	1	57	123758455	0	7A	11	3		10	0	0	6			543	54.5833	613	-61.5833		10417			4	1330	7081983	8	7	1983	44	B#29753; C#2187	10	US	0	1987-05-27	1987	5	0				1	66		434	43.75		700	-70.0833
11303	1	57	135710505	0	7A	11	3		10	0	39	6			572	57.4167	614	-61.75		10417			4	1330	7051984	5	7	1984	65	B#28511; C#1385	10	CA	0	1985-04-01	1985	4	0				6	1		444	44.75		631	-63.25
11309	1	57	135710570	0	7A	11	3		10	0	0	6			572	57.4167	614	-61.75		10417			4	1330	7151984	15	7	1984	65	B#28557; C#1685	10	CA	0	1985-04-22	1985	4	0				6	1		444	44.75		635	-63.9167
11317	1	57	135710725	0	7A	11	3		10	0	0	6			572	57.4167	614	-61.75		10417			4	1330	8151984	15	8	1984	59	B#30977; C#1290	10	US	0	1990-03-25	1990	3	0				1	1		392	39.4167		742	-74.4167
11325	1	57	135710818	0	7A	11	3		10	0	0	6			541	54.25	575	-57.9167		10417			4	1330	9101984	10	9	1984	65	B#30650; C#2189	10	CA	0	1989-05-27	1989	5	0				6	1		432	43.4167		653	-65.5833
11327	1	57	135710850	0	7A	11	3		10	0	0	6			541	54.25	575	-57.9167		10417			4	1330	9131984	13	9	1984	77	B#29241; C#2286	10	US	0	1986-06-03	1986	6	0				1	1		414	41.75		712	-71.4167
11339	1	57	135713016	0	7A	11	3		10	0	0	6			572	57.4167	614	-61.75		10417			4	1330	8231983	23	8	1983	65	B#28581; C#1785	10	CA	0	1985-04-29	1985	4	0				6	1		434	43.75		655	-65.9167
11345	1	57	135713079	0	7A	11	3		10	0	0	6			572	57.4167	614	-61.75		10417			4	1330	8281983	28	8	1983	65	B#28001; C#2384	10	CA	0	1984-06-09	1984	6	0				6	1		434	43.75		655	-65.9167
11351	1	57	135713106	0	7A	11	3		10	0	0	6			541	54.25	575	-57.9167		10417			4	1330	9101984	10	9	1984	88	B#28570; C#1785	10	US	0	1985-04-29	1985	4	0				1	1		374	37.75		754	-75.75
11354	1	57	135713145	0	7A	11	3		10	0	0	6			541	54.25	575	-57.9167		10417			4	1330	9171984	17	9	1984	61	B#30949; C#1190	10	US	0	1990-03-18	1990	3	0				1	1		404	40.75		732	-73.4167
11359	1	57	135713181	0	7A	11	3		10	0	0	6			541	54.25	575	-57.9167		10417			5	1330	9301984	30	9	1984	61	B#28772; C#4385	10	US	0	1985-10-28	1985	10	0				1	66		405	40.9167		722	-72.4167
11389	1	57	141784111	0	7A	18	3		10	0	0	6			572	57.4167	614	-61.75		10417			4	1330	8211985	21	8	1985	61	B#30216; C#2288	10	US	0	1988-06-02	1988	6	0				1	1		405	40.9167		722	-72.4167
11392	1	57	141784144	0	7A	18	3		10	0	0	6			572	57.4167	614	-61.75		10417			4	1330	8261985	26	8	1985	88	B#29235; C#2286	10	US	0	1986-06-03	1986	6	0				1	1		373	37.5833		765	-76.9167
11394	1	57	141784526	0	7A	18	3		10	0	0	6			530	53.0833	590	-59.0833		10417			4	1330	9051984	5	9	1984	47	B#30300; C#3688	10	US	0	1988-09-08	1988	9	0				1	66		420	42.0833		704	-70.75
11397	1	57	141785386	0	7A	18	3		10	0	18	6			530	53.0833	590	-59.0833		10417			4	1330	9131985	13	9	1985	61	B#30047; C#0988	10	US	0	1988-03-03	1988	3	0				1	1		404	40.75		724	-72.75
11406	1	57	141785962	0	7A	18	3		10	0	0	6			541	54.25	574	-57.75		10417			4	1330	7091985	9	7	1985	65	B#29809; C#2887	10	CA	0	1987-07-15	1987	7	0				6	1		440	44.0833		642	-64.4167
11419	1	57	142795533	0	7A	11	3		10	0	18	6			541	54.25	575	-57.9167		10417			4	1330	9071985	7	9	1985	61	B#00355; C#5100	10	US	0	2000-12-20	2000	12	0				1	1		405	40.9167		723	-72.5833
11422	1	57	142795603	0	7A	11	3		10	0	0	6			572	57.4167	614	-61.75		10417			4	1330	7181986	18	7	1986	59	B#31007; C#1390	10	US	0	1990-04-01	1990	4	0				1	1		393	39.5833		742	-74.4167
11423	1	57	142795612	0	7A	11	3		10	0	0	6			572	57.4167	614	-61.75		10417			4	1330	8171986	17	8	1986	77	B#02024; C#0402	10	US	0	2002-01-24	2002	1	0				1	1		412	41.4167		713	-71.5833
11439	1	57	142795744	0	7A	11	3		10	0	0	6			572	57.4167	614	-61.75		10417			5	1330	9121986	12	9	1986	59	B#29844; C#3487	10	US	0	1987-08-26	1987	8	0				1	66		392	39.4167		742	-74.4167
11441	1	57	142795809	0	7A	11	3		10	0	0	6			541	54.25	575	-57.9167		10417			4	1330	9021986	2	9	1986	75	B#29768; C#2387	10	CA	0	1987-06-10	1987	6	0				6	66		461	46.25		632	-63.4167
11451	1	57	142796311	0	7A	11	3		10	0	0	6			572	57.4167	614	-61.75		10417			4	1330	8261986	26	8	1986	47	B#30311; C#3788	10	US	0	1988-09-15	1988	9	0				1	66		420	42.0833		704	-70.75
11453	1	57	142796348	0	7A	11	3		10	0	0	6			572	57.4167	614	-61.75		10417			4	1330	8301986	30	8	1986	63	B#35342; C#1196	10	US	0	1996-03-17	1996	3	0				1	1		363	36.5833		755	-75.9167
11458	1	57	142796606	0	7A	11	3		10	0	0	6			572	57.4167	614	-61.75		10417			4	1330	9031986	3	9	1986	88	B#29662; C#1387	10	US	0	1987-04-01	1987	4	0				1	1		372	37.4167		755	-75.9167
11477	1	57	146748537	0	7A	11	3		10	0	0	6			541	54.25	575	-57.9167		10417			5	1330	9171987	17	9	1987	65	B#30083; C#1188	10	CA	0	1988-03-17	1988	3	0				6	1		453	45.5833		604	-60.75
11495	1	57	152770060	0	7A	1	3		10	0	0	6			475	47.9167	591	-59.25		10417			5	1330	9242000	24	9	2000	63	B#01003; C#0501	10	US	0	2001-01-03	2001	1	0				1	1		350	35.0833		764	-76.75
11502	1	57	152771229	0	7A	1	3		10	0	0	6			475	47.9167	591	-59.25		10417			4	1330	9262002	26	9	2002	47	B#03021; C#0303	10	US	0	2003-01-21	2003	1	0				1	1		412	41.4167		704	-70.75
11508	1	57	153748052	0	7A	1	3		10	0	25	6			520	52.0833	601	-60.25		10693			4	1330	7022002	2	7	2002	59		10	US	1	2009-01-09	2009	1	0			1	1	1		393	39.5833		743	-74.5833
11523	1	57	171748152	0	7A	1	3		10	0	0	6			475	47.9167	591	-59.25		10417			5	1330	9222004	22	9	2004	88	B#05037; C#0505	10	US	0	2005-02-06	2005	2	0				1	1		375	37.9167		765	-76.9167
11526	1	57	175781622	0	7A	1	3		10	0	0	6			475	47.9167	591	-59.25		10417			5	1330	9222006	22	9	2006	59	DATA ENTRY ERROR	10	US	9	2007-01-22	2007	1	0	NW			1	1		390	39.0833		744	-74.75
11528	1	57	179724295	0	7A	1	3		10	0	3	6			492	49.4167	541	-54.25		10417		392327	5	1330	8302007	30	8	2007	75		10	CA	0	2009-01-31	2009	1	0				6	66		461	46.25		625	-62.9167
11535	1	57	182732165	0	7A	1	3		10	0	0	6			492	49.4167	541	-54.25		10508			4	1330	8252008	25	8	2008	88		10	US	181	2009-01-23	2009	1	0	E			1	1		370	37.0833	JAMES RIVER	764	-76.75
11536	1	57	182732190	0	7A	1	3		10	0	0	6			492	49.4167	541	-54.25		10508			4	1330	8292008	29	8	2008	59		10	US	9	2009-01-25	2009	1	0	N		9	1	1		390	39.0833	SHELLBAY	745	-74.9167
11551	1	57	186708210	0	7A	1	3		10	0	0	6			475	47.9167	591	-59.25		10417			5	1330	9222010	22	9	2010	21	Coord. based on loc. desc.	10	US	5	2011-01-06	2011	1	0	S		5	1	1		382	38.4167	ASSAWOMAN BAY STATE WILDLIFE AREA	750	-75.0833
11657	1	58	152701362	0	7A	1	3		10	0	0	1	1	1	443	44.5833	713	-71.5833		6543			5	1330	9102009	10	9	2009	21		10	US	5	2011-01-22	2011	1	0	N		5	1	1		385	38.9167		750	-75.0833
11658	1	58	152701414	0	7A	1	3		10	0	0	1			431	43.25	705	-70.9167		6543			4	1330	9172001	17	9	2001	88		10	US	1	2008-02-01	2008	2	0	N			1	1		375	37.9167		753	-75.5833
11665	1	58	166739813	0	7A	1	3		10	0	3	1			430	43.0833	710	-71.0833		6543		363429	4	1330	9092004	9	9	2004	58	B#05004; C#5204	10	US	0	2005-01-04	2005	1	0				1	1		430	43.0833		705	-70.9167
11689	1	58	239745718	0	7A	4	3		10	0	0	1			443	44.5833	713	-71.5833		6543			5	1330	9111996	11	9	1996	21	B#01017; C#0301	10	US	0	2001-01-17	2001	1	0				1	1		391	39.25		752	-75.4167
12260	1	59	89780869	0	7A	11	3		10	0	0	1			392	39.4167	742	-74.4167		6232			4	1330	8281981	28	8	1981	59	B#25824; C#2382; Create Date = 12/31 because we could not calculate accurate create date from cycle processed.	10	US	0	1982-12-31	1982	12	0				1	66		392	39.4167		743	-74.5833
12263	1	59	89780899	0	7A	11	3		10	0	0	1			392	39.4167	742	-74.4167		6232			5	1330	9011981	1	9	1981	59	B#25824; C#2382; Create Date = 12/31 because we could not calculate accurate create date from cycle processed.	10	US	0	1982-12-31	1982	12	0				1	66		391	39.25		744	-74.75
12311	1	59	89781994	0	7A	11	3		10	0	0	1			392	39.4167	742	-74.4167		6232			4	1330	9021981	2	9	1981	88	B#25572; C#1282; Create Date = 12/31 because we could not calculate accurate create date from cycle processed.	10	US	0	1982-12-31	1982	12	0				1	1		373	37.5833		754	-75.75
13761	1	59	123730815	0	7A	11	3		10	0	0	1			395	39.9167	741	-74.25		20656			5	1330	9261980	26	9	1980	47	B#25844; C#2482; Create Date = 12/31 because we could not calculate accurate create date from cycle processed.	10	US	0	1982-12-31	1982	12	0				1	66		420	42.0833		703	-70.5833
14031	1	59	152700363	0	7A	1	3		10	0	0	1			392	39.4167	743	-74.5833		6460			4	1330	9112000	11	9	2000	88	spp. mismatch, no response from fndr, abdu vs. mall is a very common discrepancy	10	US	147	2008-04-17	2008	4	0	S			1	1		371	37.25		782	-78.4167
14068	1	59	173740875	0	7A	1	3		10	0	3	1			391	39.25	744	-74.75		6460		354132	4	1330	9272003	27	9	2003	63	B#04032; C#0504	10	US	0	2004-02-01	2004	2	0				1	1		355	35.9167		753	-75.5833
14069	1	59	173749662	0	7A	1	3		10	0	4	1			391	39.25	743	-74.5833		6460			5	1330	9242004	24	9	2004	59	B#05030; C#0405	10	US	0	2005-01-30	2005	1	0				1	1		391	39.25		743	-74.5833
14075	1	59	179711482	0	7A	1	3		10	0	4	1			385	38.9167	745	-74.9167		6460			5	1330	9302006	30	9	2006	59		10	US		2007-01-25	2007	1	0	W			1	1		390	39.0833	RICHARDSON SOUND	745	-74.9167
14081	1	59	191701895	0	7A	41	3		1	0	3	1			394	39.675	741	-74.175		6460		399352	4	1330	9222008	22	9	2008	59		10	US	29	2009-01-29	2009	1	0	W			1	1		394	39.75		740	-74.0833
14082	1	59	234790169	0	7A	11	3		10	0	0	1			393	39.5833	743	-74.5833		6460			4	1330	8231993	23	8	1993	88	B#34652; C#0995	10	US	0	1995-03-04	1995	3	0				1	1		373	37.5833		765	-76.9167
14092	1	59	243798170	0	7A	1	4		10	0	0	1			392	39.4167	742	-74.4167		20093			4	1330	9131999	13	9	1999	59	B#00003; C#0100	10	US	0	2000-01-03	2000	1	0				1	1		392	39.4167		742	-74.4167
14271	1	61	74787444	0	7A	18	3		10	0	0	1			430	43.0833	764	-76.75		3768			4	1330	9211965	21	9	1965	61	B#07034; create date from C#0671	10	US	0	1971-06-30	1971	6	0				1	1		423	42.5833		763	-76.5833
14308	1	61	77737876	0	7A	11	3		10	0	0	1			425	42.9167	764	-76.75		6224			5	1330	9151965	15	9	1965	21	B#20743; create date from C#0476	10	US	0	1976-04-22	1976	4	0				1	1		391	39.25		752	-75.4167
14335	1	61	81718432	0	7A	11	3		10	0	0	1			445	44.9167	750	-75.0833		3768			5	1330	8161967	16	8	1967	80	B#20138; create date from C#0675	10	US	0	1975-06-30	1975	6	0				1	1		334	33.75		803	-80.5833
14551	1	61	85704785	0	7A	18	3		10	0	0	1			440	44.0833	755	-75.9167		3768			4	1330	9011967	1	9	1967	88	B#07039; create date from C#0471	10	US	0	1971-04-30	1971	4	0				1	66		372	37.4167		771	-77.25
14553	1	61	85705430	0	7A	18	3		10	0	0	1			445	44.9167	750	-75.0833		3768			4	1330	8051968	5	8	1968	88	B#08576; create date from C#0373	10	US	0	1973-03-31	1973	3	0				1	1		372	37.4167		764	-76.75
14615	1	61	85729814	0	7A	18	3		10	0	0	1			445	44.9167	732	-73.4167		3768			4	1330	9031969	3	9	1969	63	B#21520; create date from C#0377	10	US	0	1977-03-31	1977	3	0				1	1		355	35.9167		764	-76.75
14643	1	61	89742892	0	7A	11	3		10	0	0	1			425	42.9167	764	-76.75		6224			4	1330	9281984	28	9	1984	61	B#29064; C#1386	10	US	0	1986-04-01	1986	4	0				1	1		423	42.5833		764	-76.75
14661	1	61	91701773	0	7A	18	3		10	0	0	1			430	43.0833	764	-76.75		3768			4	1330	9091969	9	9	1969	88	B#07039; create date from C#0471	10	US	0	1971-04-30	1971	4	0				1	1		370	37.0833		792	-79.4167
14841	1	61	91718884	0	7A	18	3		10	0	0	1			430	43.0833	764	-76.75		3768			5	1330	9151970	15	9	1970	61	B#09331; create date from C#0474	10	US	0	1974-04-30	1974	4	0				1	0		422	42.4167		763	-76.5833
14855	1	61	91719523	0	7A	18	3		10	0	0	1			440	44.0833	755	-75.9167		3768			4	1330	9151969	15	9	1969	61	B#07731; create date from C#0272	10	US	0	1972-02-29	1972	2	0				1	1		430	43.0833		751	-75.25
14858	1	61	91719553	0	7A	18	3		10	0	0	1			440	44.0833	755	-75.9167		3768			4	1330	9161969	16	9	1969	18	B#20650; create date from C#0276	10	US	0	1976-02-25	1976	2	0				1	1		410	41.0833		732	-73.4167
14860	1	61	91719569	0	7A	18	3		10	0	0	1			440	44.0833	755	-75.9167		3768			4	1330	9161969	16	9	1969	46	B#09482; create date from C#0574	10	US	0	1974-05-31	1974	5	0				1	66		390	39.0833		761	-76.25
14909	1	61	94771129	0	7A	11	3		10	0	0	1			430	43.0833	782	-78.4167		8066			4	1330	7281971	28	7	1971	46	B#07882; create date from C#0272	10	US	0	1972-02-29	1972	2	0				1	1		393	39.5833		755	-75.9167
14911	1	61	94773565	0	7A	11	3		10	0	0	1			440	44.0833	755	-75.9167		3768			4	1330	8071972	7	8	1972	61	B#09522; create date from C#0774	10	US	0	1974-07-31	1974	7	0				1	66		424	42.75		765	-76.9167
14913	1	61	94773763	0	7A	11	3		10	0	0	1			440	44.0833	755	-75.9167		3768			4	1330	8171972	17	8	1972	63	B#08651; create date from C#0473	10	US	0	1973-04-30	1973	4	0				1	1		360	36.0833		764	-76.75
14920	1	61	94774165	0	7A	11	3		10	0	0	1			440	44.0833	755	-75.9167		3768			4	1330	8181971	18	8	1971	18	B#07839; create date from C#0272	10	US	0	1972-02-29	1972	2	0				1	0		411	41.25		725	-72.9167
14934	1	61	94775140	0	7A	11	3		10	0	0	1			445	44.9167	732	-73.4167		3768			4	1330	9241969	24	9	1969	80	B#09263; create date from C#0274	10	US	0	1974-02-28	1974	2	0				1	1		332	33.4167		791	-79.25
14935	1	61	94775557	0	7A	11	3		10	0	0	1			445	44.9167	732	-73.4167		3768			5	1330	9181970	18	9	1970	65	B#07191; create date from C#0671	10	CA	0	1971-06-30	1971	6	0				6	1		435	43.9167		660	-66.0833
15020	1	61	94776441	0	7A	11	3		10	0	0	1			445	44.9167	750	-75.0833		3768			4	1330	8141970	14	8	1970	61	B#21813; create date from C#0877	10	US	0	1977-08-31	1977	8	0				1	66		424	42.75		771	-77.25
15038	1	61	94783470	0	7A	11	3		10	0	0	1			445	44.9167	750	-75.0833		3768			5	1330	8251970	25	8	1970	47	B#07221; create date from C#0671	10	US	0	1971-06-30	1971	6	0				1	66		414	41.75		701	-70.25
15044	1	61	94784094	0	7A	11	3		10	0	0	1			445	44.9167	750	-75.0833		3768			5	1330	9091971	9	9	1971	46	B#09977; create date from C#0375	10	US	0	1975-03-31	1975	3	0				1	1		380	38.0833		755	-75.9167
15047	1	61	94784177	0	7A	11	3		10	0	0	1			445	44.9167	750	-75.0833		3768			5	1330	9021970	2	9	1970	88	B#08740; create date from C#0473	10	US	0	1973-04-30	1973	4	0				1	1		373	37.5833		770	-77.0833
15052	1	61	94784256	0	7A	11	3		10	0	0	1			445	44.9167	750	-75.0833		3768			4	1330	8061971	6	8	1971	59	B#02077; C#1102	10	US	0	2002-03-18	2002	3	0				1	98		401	40.25		741	-74.25
15067	1	61	94784500	0	7A	11	3		10	0	0	1			445	44.9167	750	-75.0833		3768			4	1330	9021971	2	9	1971	21	B#08551; create date from C#0373	10	US	0	1973-03-31	1973	3	0				1	1		384	38.75		750	-75.0833
15074	1	61	94785643	0	7A	11	3		10	0	0	1			445	44.9167	732	-73.4167		3768			4	1330	9041971	4	9	1971	59	B#07898; create date from C#0272	10	US	0	1972-02-29	1972	2	0				1	1		394	39.75		741	-74.25
15076	1	61	94785711	0	7A	11	3		10	0	0	1			445	44.9167	732	-73.4167		3768			4	1330	9011972	1	9	1972	46	B#21422; create date from C#0277	10	US	0	1977-02-28	1977	2	0				1	1		381	38.25		750	-75.0833
15372	1	61	96766661	0	7A	11	3		10	0	0	1			445	44.9167	750	-75.0833		3768			4	1330	8161972	16	8	1972	2	B#24120; C#0680	10	US	0	1980-06-17	1980	6	0				2	1		343	34.5833		864	-86.75
15377	1	61	96766777	0	7A	11	3		10	0	0	1			445	44.9167	750	-75.0833		3768			5	1330	8231972	23	8	1972	59	B#08767; create date from C#0473	10	US	0	1973-04-30	1973	4	0				1	66		390	39.0833		744	-74.75
15388	1	61	96769833	0	7A	11	3		10	0	0	1			430	43.0833	782	-78.4167		8066			4	1330	8251972	25	8	1972	63	B#08714; create date from C#0473	10	US	0	1973-04-30	1973	4	0				1	1		354	35.75		803	-80.5833
15394	1	61	100794105	0	7A	11	3		10	0	0	1			445	44.9167	750	-75.0833		3768			4	1330	9131973	13	9	1973	59	B#20003; create date from C#0475	10	US	0	1975-04-30	1975	4	0				1	1		392	39.4167		742	-74.4167
15397	1	61	100794112	0	7A	11	3		10	0	0	1			445	44.9167	750	-75.0833		3768			4	1330	9131973	13	9	1973	46	B#09991; create date from C#0375	10	US	0	1975-03-31	1975	3	0				1	1		380	38.0833		754	-75.75
15405	1	61	100794710	0	7A	11	3		10	0	0	1			445	44.9167	750	-75.0833		3768			4	1330	8281974	28	8	1974	82	B#20834; create date from C#0476	10	US	0	1976-04-22	1976	4	0				2	1		360	36.0833		825	-82.9167
15849	1	61	102791111	0	7A	11	3		10	0	0	1			440	44.0833	755	-75.9167		3768			4	1330	8131975	13	8	1975	27	B#24778; C#0481; Create Date = 12/31 because we could not calculate accurate create date from cycle processed.	10	US	0	1981-12-31	1981	12	0				1	1		325	32.9167		833	-83.5833
15850	1	61	102791169	0	7A	11	3		10	0	0	1			440	44.0833	755	-75.9167		3768			5	1330	8131975	13	8	1975	21	B#21780; create date from C#0777	10	US	0	1977-07-31	1977	7	0				1	1		391	39.25		753	-75.5833
15851	1	61	102791351	0	7A	11	3		10	0	0	1			440	44.0833	755	-75.9167		3768			4	1330	8201975	20	8	1975	88	B#20741; create date from C#0376	10	US	0	1976-03-25	1976	3	0				1	1		374	37.75		763	-76.5833
15856	1	61	102792681	0	7A	11	3		10	0	0	1			443	44.5833	751	-75.25		3768			5	1330	8281975	28	8	1975	39	B#24925; C#0581; Create Date = 12/31 because we could not calculate accurate create date from cycle processed.	10	US	0	1981-12-31	1981	12	0				2	1		374	37.75		874	-87.75
15867	1	61	104784786	0	7A	11	3		10	0	0	1			440	44.0833	755	-75.9167		3768			4	1330	9011976	1	9	1976	59	B#27385; C#2583	10	US	0	1983-06-24	1983	6	0				1	1		390	39.0833		744	-74.75
15870	1	61	104785052	0	7A	11	3		10	0	0	1			443	44.5833	751	-75.25		3768			4	1330	8061976	6	8	1976	90	B#21458; create date from C#0377	10	US	0	1977-03-31	1977	3	0				1	1		382	38.4167		815	-81.9167
15882	1	61	104787293	0	7A	11	3		10	0	0	1			440	44.0833	755	-75.9167		3768			5	1330	8191977	19	8	1977	46	B#22472; create date from C#0678	10	US	0	1978-06-30	1978	6	0				1	1		390	39.0833		761	-76.25
15913	1	61	108781285	0	7A	11	3		10	0	3	1			445	44.9167	750	-75.0833		3768			5	1330	8151980	15	8	1980	59	B#24744; C#0481; Create Date = 12/31 because we could not calculate accurate create date from cycle processed.	10	US	0	1981-12-31	1981	12	0				1	1		403	40.5833		745	-74.9167
16122	1	61	110759668	0	7A	11	3		10	0	0	1			430	43.0833	782	-78.4167		8066			4	1330	8101981	10	8	1981	63	B#25776; C#1982; Create Date = 12/31 because we could not calculate accurate create date from cycle processed.	10	US	0	1982-12-31	1982	12	0				1	1		354	35.75		815	-81.9167
16123	1	61	110759891	0	7A	11	3		10	0	0	1			430	43.0833	782	-78.4167		8066			4	1330	8211982	21	8	1982	63	B#29172; C#1986	10	US	0	1986-05-13	1986	5	0				1	1		355	35.9167		784	-78.75
16283	1	61	115787716	0	7A	11	3		10	0	4	1			440	44.0833	755	-75.9167		3768			4	1330	8181980	18	8	1980	2	B#25645; C#1582; Create Date = 12/31 because we could not calculate accurate create date from cycle processed.	10	US	0	1982-12-31	1982	12	0				2	1		345	34.9167		855	-85.9167
16288	1	61	115787851	0	7A	11	3		10	0	4	1			445	44.9167	750	-75.0833		3768			4	1330	9081980	8	9	1980	63	B#25581; C#1282; Create Date = 12/31 because we could not calculate accurate create date from cycle processed.	10	US	0	1982-12-31	1982	12	0				1	1		361	36.25		761	-76.25
16293	1	61	115787965	0	7A	11	3		10	0	0	1			445	44.9167	750	-75.0833		3768			4	1330	9081983	8	9	1983	63	B#27801; C#0884	10	US	0	1984-02-25	1984	2	0				1	0		351	35.25		762	-76.4167
16294	1	61	115787997	0	7A	11	3		10	0	0	1			445	44.9167	750	-75.0833		3768			5	1330	8221984	22	8	1984	61	B#28776; C#4385	10	US	0	1985-10-28	1985	10	0				1	66		424	42.75		765	-76.9167
16297	1	61	115788445	0	7A	11	3		10	0	3	1			430	43.0833	781	-78.25		3768			4	1330	9231980	23	9	1980	88	B#24764; C#0481; Create Date = 12/31 because we could not calculate accurate create date from cycle processed.	10	US	0	1981-12-31	1981	12	0				1	1		375	37.9167		764	-76.75
16298	1	61	115788456	0	7A	11	3		10	0	4	1			430	43.0833	781	-78.25		3768			5	1330	9241980	24	9	1980	88	B#27895; C#1484	10	US	0	1984-04-07	1984	4	0				1	1		373	37.5833		770	-77.0833
16304	1	61	118704783	0	7A	11	3		10	0	0	1			430	43.0833	781	-78.25		3768			5	1330	9031981	3	9	1981	46	B#25509; C#0882; Create Date = 12/31 because we could not calculate accurate create date from cycle processed.	10	US	0	1982-12-31	1982	12	0				1	1		383	38.5833		760	-76.0833
16572	1	61	135734393	0	7A	11	3		10	0	0	1			440	44.0833	755	-75.9167		3768			4	1330	8291984	29	8	1984	61	B#30309; C#3788	10	US	0	1988-09-15	1988	9	0				1	66		424	42.75		762	-76.4167
16614	1	61	137765806	0	7A	11	3		10	0	0	1			440	44.0833	755	-75.9167		3768			4	1330	9011988	1	9	1988	82	B#31083; C#1790	10	US	0	1990-04-29	1990	4	0				2	1		351	35.25		844	-84.75
16618	1	61	137765852	0	7A	11	3		10	0	0	1			440	44.0833	755	-75.9167		3768			5	1330	9081988	8	9	1988	88	B#30596; C#1689	10	US	0	1989-04-22	1989	4	0				1	1		373	37.5833		764	-76.75
16620	1	61	137765898	0	7A	11	3		10	0	0	1			440	44.0833	755	-75.9167		3768			4	1330	9231988	23	9	1988	61	B#31449; C#0391	10	US	0	1991-01-21	1991	1	0				1	1		405	40.9167		732	-73.4167
16699	1	61	143747745	0	7A	11	3		10	0	0	1			430	43.0833	781	-78.25		3768			4	1330	9131988	13	9	1988	80	B#31980; C#0892	10	US	0	1992-02-25	1992	2	0				1	1		323	32.5833		804	-80.75
16700	1	61	143747758	0	7A	11	3		10	0	0	1			430	43.0833	781	-78.25		3768			4	1330	9131988	13	9	1988	46	B#30603; C#1789	10	US	0	1989-04-29	1989	4	0				1	1		383	38.5833		754	-75.75
16713	1	61	143748980	0	7A	11	3		10	0	0	1			440	44.0833	755	-75.9167		3768			4	1330	9041990	4	9	1990	46	B#35445; C#1796	10	US	0	1996-04-28	1996	4	0				1	1		381	38.25		750	-75.0833
17222	1	61	148737897	0	7A	18	3		10	0	0	1			425	42.9167	764	-76.75		6224			4	1330	9041992	4	9	1992	61	B#00059; C#0900	10	US	0	2000-02-28	2000	2	0				1	1		424	42.75		764	-76.75
17231	1	61	153789304	0	7A	1	3		10	0	0	1			425	42.9167	764	-76.75		6224			4	1330	9031998	3	9	1998	88	B#99036; C#0699 Fix HP longitude to correspond to long deg blk.	33	US	0	1999-02-05	1999	2	0				1	1		372	37.4167		763	-76.5
17250	1	61	164729541	0	7A	1	3		10	0	0	1			425	42.9167	764	-76.75		6224			5	1330	8072002	7	8	2002	46	B#03019; C#0303	10	US	0	2003-01-19	2003	1	0				1	1		390	39.0833		761	-76.25
17279	1	61	166732522	0	7A	1	3		10	0	4	1			440	44.0833	755	-75.9167		3768			4	1330	8182004	18	8	2004	63	B#06009C#0206; Fix coord. to correspond to 10 min blk.	10	US	67	2006-02-19	2006	2	0	N			1	1		361	36.25		800	-80.0833
17284	1	61	166793419	0	7A	1	3		10	0	0	1			425	42.9167	764	-76.75		6224			5	1330	9192004	19	9	2004	63	per finder	10	US	83	2007-01-12	2007	1	0	NW			1	1		361	36.25		774	-77.75
17286	1	61	166794056	0	7A	1	3		10	0	0	1			425	42.9167	764	-76.75		6224			4	1330	9122003	12	9	2003	61	Coord. based on loc. desc. in adjacent cnty.	10	US	123	2011-01-03	2011	1	0	N		123	1	1		423	42.5833	SENECA LAKE	765	-76.9167
17291	1	61	173739603	0	7A	1	3		10	0	3	1			440	44.0833	755	-75.9167		3768		354450	4	1330	8112003	11	8	2003	46	B#05032; C#0405	10	US	0	2005-02-01	2005	2	0				1	1		381	38.25		750	-75.0833
17294	1	61	183708340	0	7A	1	3		10	0	4	1			445	44.9167	750	-75.0833		3768			5	1330	8152006	15	8	2006	21		10	US		2007-01-20	2007	1	0	E			1	1		392	39.4167		753	-75.5833
17306	1	61	183709324	0	7A	1	3		0	0	4	1	0	0	425	42.9847	764	-76.7361		6224			4	1330	8272008	27	8	2008	61		10	US	99	2009-01-03	2009	1	0				1	1		424	42.75	SAMPSON STATE PARK	765	-76.9167
17307	1	61	183709509	0	7A	1	3		0	0	3	1	0	0	425	42.9847	764	-76.7361		6224		385478	4	1330	9042008	4	9	2008	21		10	US	1	2012-01-03	2012	1	0			1	1	1		390	39.0833		753	-75.5833
17309	1	61	186738368	0	7A	1	3		1	0	0	1	0	0	425	42.9917	764	-76.775		6224			4	1330	9282010	28	9	2010	61		10	US	99	2012-01-04	2012	1	0	E		99	1	1		424	42.75		763	-76.5833
17310	1	61	186738754	0	7A	1	3		1	0	0	1	0	0	425	42.9917	764	-76.7417		6224			4	1330	9302011	30	9	2011	61		10	US	11	2012-01-03	2012	1	0			11	1	1	Shot.	424	42.75		763	-76.5833
17341	1	61	231729148	0	7A	11	3		10	0	0	1			425	42.9167	764	-76.75		6224			5	1330	9241991	24	9	1991	88	B#34693; C#1095	10	US	0	1995-03-11	1995	3	0				1	1		381	38.25		772	-77.4167
17342	1	61	231729152	0	7A	11	3		10	0	0	1			425	42.9167	764	-76.75		6224			5	1330	9241991	24	9	1991	61	B#32188; C#3392	10	US	0	1992-08-18	1992	8	0				1	66		425	42.9167		764	-76.75
17356	1	61	232706936	0	7A	11	3		10	0	0	1			440	44.0833	755	-75.9167		3768			4	1330	9271990	27	9	1990	46	B#35278; C#1096	10	US	0	1996-03-10	1996	3	0				1	1		385	38.9167		761	-76.25
17359	1	61	232709456	0	7A	11	3		10	0	0	1			440	44.0833	755	-75.9167		3768			4	1330	9031996	3	9	1996	59	B#04012; C#0504	10	US	0	2004-01-12	2004	1	0				1	1		394	39.75		752	-75.4167
17360	1	61	232709465	0	7A	11	3		10	0	0	1			440	44.0833	755	-75.9167		3768			4	1330	9091996	9	9	1996	61	B#99026; C#0499	10	US	0	1999-01-26	1999	1	0				1	1		424	42.75		764	-76.75
17362	1	61	232709474	0	7A	11	3		10	0	0	1			440	44.0833	755	-75.9167		3768			5	1330	9111996	11	9	1996	21	B#04013; C#1904	10	US	0	2004-01-13	2004	1	0				1	1		384	38.75		753	-75.5833
17363	1	61	232709497	0	7A	11	3		10	0	0	1			440	44.0833	755	-75.9167		3768			4	1330	8211998	21	8	1998	46		10	US	17	2009-01-06	2009	1	0	SE			1	1		383	38.5833	IN MATTAWOMAN CREEK	770	-77.0833
17366	1	61	232709557	0	7A	11	3		10	0	0	1			440	44.0833	755	-75.9167		3768			4	1330	8261993	26	8	1993	59	B#04006; C#0104	10	US	0	2004-01-06	2004	1	0				1	1		392	39.4167		742	-74.4167
17369	1	61	232728145	0	7A	11	3		10	0	0	1			425	42.9167	764	-76.75		6224			4	1330	9061990	6	9	1990	80	B#31584; C#1491	10	US	0	1991-04-08	1991	4	0				1	1		325	32.9167		800	-80.0833
17380	1	61	236770742	0	7A	4	3		10	0	0	1			430	43.0833	782	-78.4167		8066			5	1330	9071994	7	9	1994	21	B#34791; C#1895	10	US	0	1995-05-06	1995	5	0				1	1		383	38.5833		751	-75.25
17385	1	61	238783707	0	7A	4	3		10	0	0	1			425	42.9167	764	-76.75		6224			4	1330	9101996	10	9	1996	59	B#00038; C#0600	10	US	0	2000-02-07	2000	2	0				1	1		394	39.75		741	-74.25
17391	1	61	238783767	0	7A	4	3		10	0	0	1			425	42.9167	764	-76.75		6224			4	1330	8261997	26	8	1997	61	B#04007; C#0104	10	US	0	2004-01-07	2004	1	0				1	1		424	42.75		764	-76.75
17393	1	61	238783776	0	7A	4	3		10	0	0	1			425	42.9167	764	-76.75		6224			5	1330	8261997	26	8	1997	61	B#00029; C#1700	10	US	0	2000-01-29	2000	1	0				1	1		423	42.5833		765	-76.9167
17396	1	61	238783835	0	7A	4	3		10	0	0	1			425	42.9167	764	-76.75		6224			4	1330	9261997	26	9	1997	61	B#00258; C#3800	10	US	0	2000-09-14	2000	9	0				1	66		423	42.5833		765	-76.9167
17397	1	61	238787515	0	7A	4	3		10	0	0	1			425	42.9167	764	-76.75		6224			5	1330	9182000	18	9	2000	72	B#02363; C#5202	10	US	0	2002-12-29	2002	12	0				1	1		400	40.0833		790	-79.0833
17411	1	61	243714670	0	7A	8	3		10	0	0	1			430	43.0833	782	-78.4167		8066			4	1330	8271996	27	8	1996	63	B#97029; C#0497	10	US	0	1997-01-29	1997	1	0				1	1		361	36.25		772	-77.4167
17413	1	61	243759414	0	7A	1	3		10	0	0	1			440	44.0833	755	-75.9167		3768			4	1330	9111998	11	9	1998	21	B#00005; C#0100 Fix HP longitude to correspond to long deg blk.	33	US	0	2000-01-05	2000	1	0				1	1		390	39.0833		753	-75.5
17419	1	61	243759460	0	7A	1	3		10	0	0	1			440	44.0833	755	-75.9167		3768			4	1330	9182000	18	9	2000	21	B#01310; C#3002 Fix HP longitude to correspond to long deg blk.	33	US	0	2001-11-06	2001	11	0				1	1		390	39.0833		753	-75.5
17420	1	61	243759466	0	7A	1	3		10	0	0	1			440	44.0833	755	-75.9167		3768			4	1330	9252000	25	9	2000	46	B#01031; C#0501	10	US	0	2001-01-31	2001	1	0				1	1		390	39.0833		761	-76.25
17421	1	61	243759473	0	7A	1	3		10	0	0	1			440	44.0833	755	-75.9167		3768			4	1330	9042001	4	9	2001	72	B#02006; C#2202	10	US	0	2002-01-06	2002	1	0				1	1		395	39.9167		762	-76.4167
17422	1	61	243759490	0	7A	1	3		10	0	0	1			440	44.0833	755	-75.9167		3768			4	1330	9282001	28	9	2001	88		10	US	1	2010-01-19	2010	1	0				1	1	Shot.	374	37.75		754	-75.75
17423	1	61	243759494	0	7A	1	3		10	0	0	1			440	44.0833	755	-75.9167		3768			5	1330	9282001	28	9	2001	21	B#02046; C#0702	10	US	0	2002-02-15	2002	2	0				1	1		384	38.75		753	-75.5833
17428	1	61	243761586	0	7A	1	3		10	0	0	1			431	43.25	761	-76.25		3768			4	1330	9302001	30	9	2001	61	B#03007; C#0103	10	US	0	2003-01-07	2003	1	0				1	1		430	43.0833		763	-76.5833
17591	1	63	83731483	0	7A	11	3		10	0	0	1			344	34.75	762	-76.4167		6557			5	1330	9241974	24	9	1974	63	B#20030; create date from C#0675	10	US	0	1975-06-30	1975	6	0				1	1		344	34.75		762	-76.4167
17847	1	63	100750233	0	7A	11	3		10	0	0	1			344	34.75	762	-76.4167		6557			5	1330	9121975	12	9	1975	63	B#24977; C#0581; Create Date = 12/31 because we could not calculate accurate create date from cycle processed.	10	US	0	1981-12-31	1981	12	0				1	1		344	34.75		762	-76.4167
18142	1	65	54745822	0	7A	11	3		10	0	0	6			454	45.75	641	-64.25		10209			4	1330	9021971	2	9	1971	65	B#07932; create date from C#0372	10	CA	0	1972-03-31	1972	3	0				6	1		432	43.4167		660	-66.0833
18148	1	65	63747974	0	7A	11	3		10	0	0	6			462	46.4167	610	-61.0833		10188			4	1330	8221968	22	8	1968	65	B#07122; create date from C#0671	10	CA	0	1971-06-30	1971	6	0				6	1		440	44.0833		642	-64.4167
18163	1	65	63799443	0	7A	11	3		10	0	0	6			443	44.5833	640	-64.0833		10072			4	1330	9081964	8	9	1964	59	B#07918; create date from C#0472	10	US	0	1972-04-30	1972	4	0				1	66		390	39.0833		745	-74.9167
18168	1	65	63799808	0	7A	11	3		10	0	0	6			450	45.0833	642	-64.4167		10072			5	1330	9121963	12	9	1963	65	B#07316; create date from C#1071	10	CA	0	1971-10-31	1971	10	0				6	1		441	44.25		660	-66.0833
18228	1	65	84771774	0	7A	11	3		10	0	0	6			450	45.0833	642	-64.4167		10072			5	1330	9121972	12	9	1972	47	B#09493; create date from C#0574	10	US	0	1974-05-31	1974	5	0				1	66		414	41.75		704	-70.75
18251	1	65	84799731	0	7A	11	3		10	0	0	6			452	45.4167	632	-63.4167		10072			5	1330	8211968	21	8	1968	65	B#07870; create date from C#0272	10	CA	0	1972-02-29	1972	2	0				6	1		440	44.0833		643	-64.5833
18255	1	65	85761692	0	7A	11	3		10	0	0	6			454	45.75	641	-64.25		10188			5	1330	8201970	20	8	1970	65	B#20827; create date from C#0476	10	CA	0	1976-04-22	1976	4	0				6	1		434	43.75		661	-66.25
18257	1	65	85764199	0	7A	11	3		10	0	0	6			452	45.4167	632	-63.4167		10188			5	1330	9011970	1	9	1970	59	B#07017; create date from C#0471	10	US	0	1971-04-30	1971	4	0				1	1		392	39.4167		743	-74.5833
18258	1	65	85764411	0	7A	11	3		10	0	70	6			455	45.9167	641	-64.25		10188			4	1330	8051970	5	8	1970	65	B#07997; create date from C#0472	10	CA	0	1972-04-30	1972	4	0				6	1		433	43.5833		652	-65.4167
18260	1	65	85765633	0	7A	11	3		10	0	0	6			452	45.4167	632	-63.4167		10188			4	1330	9191970	19	9	1970	21	B#21441; create date from C#0277	10	US	0	1977-02-28	1977	2	0				1	1		383	38.5833		750	-75.0833
18280	1	65	92725183	0	7A	11	3		10	0	0	6			452	45.4167	632	-63.4167		10209			4	1330	9211971	21	9	1971	65	B#07870; create date from C#0272	10	CA	0	1972-02-29	1972	2	0				6	1		445	44.9167		623	-62.5833
18285	1	65	96789543	0	7A	11	3		10	0	85	6			455	45.9167	641	-64.25		10209			5	1330	7261972	26	7	1972	65	B#09335; create date from C#0474	10	CA	0	1974-04-30	1974	4	0				6	1		443	44.5833		641	-64.25
18288	1	65	100706072	0	7A	11	3		10	0	0	6			452	45.4167	632	-63.4167		10209			5	1330	9091973	9	9	1973	65	B#09385; create date from C#0474	10	CA	0	1974-04-30	1974	4	0				6	1		434	43.75		655	-65.9167
18290	1	65	100712247	0	7A	11	3		10	0	0	6			454	45.75	641	-64.25		10209			4	1330	9111972	11	9	1972	47	B#24069; C#0580	10	US	0	1980-05-20	1980	5	0				1	1		413	41.5833		703	-70.5833
18320	1	65	100776912	0	7A	11	3		10	0	0	6			435	43.9167	655	-65.9167		10209			5	1330	8261975	26	8	1975	65	B#28475; C#1185	10	CA	0	1985-03-18	1985	3	0				6	1		435	43.9167		655	-65.9167
18321	1	65	100776916	0	7A	11	3		10	0	0	6			435	43.9167	655	-65.9167		10209			5	1330	8281975	28	8	1975	65	B#28690; C#2685	10	CA	0	1985-07-01	1985	7	0				6	1		435	43.9167		660	-66.0833
18331	1	65	100780363	0	7A	11	3		10	0	0	6			454	45.75	641	-64.25		10209			4	1330	8061975	6	8	1975	61	B#20659; create date from C#0276	10	US	0	1976-02-25	1976	2	0				1	1		405	40.9167		722	-72.4167
18334	1	65	102730770	0	7A	11	3		10	0	0	6			461	46.25	611	-61.25		10209			4	1330	8141973	14	8	1973	65	B#20707; create date from C#0376	10	CA	0	1976-03-25	1976	3	0				6	66		444	44.75		630	-63.0833
18399	1	65	102751963	0	7A	11	3		10	0	0	6			454	45.75	641	-64.25		10209			4	1330	9051976	5	9	1976	61	B#22285; create date from C#0378	10	US	0	1978-03-31	1978	3	0				1	1		405	40.9167		732	-73.4167
18413	1	65	102758292	0	7A	11	3		10	0	0	6			454	45.75	641	-64.25		10209			4	1330	8121974	12	8	1974	47	B#20874; create date from C#0576	10	US	0	1976-05-20	1976	5	0				1	66		424	42.75		704	-70.75
18415	1	65	102758371	0	7A	11	3		10	0	0	6			454	45.75	641	-64.25		10209			4	1330	9021974	2	9	1974	65	B#21503; create date from C#0377	10	CA	0	1977-03-31	1977	3	0				6	1		444	44.75		632	-63.4167
18424	1	65	103747147	0	7A	11	3		10	0	0	6			450	45.0833	641	-64.25		10072			5	1330	7061976	6	7	1976	65	B#21493; create date from C#0377	10	CA	0	1977-03-31	1977	3	0				6	1		434	43.75		651	-65.25
18426	1	65	103747251	0	7A	11	3		10	0	0	6			445	44.9167	630	-63.0833		10072			4	1330	8121976	12	8	1976	65	B#21482; create date from C#0377	10	CA	0	1977-03-31	1977	3	0				6	1		444	44.75		630	-63.0833
18622	1	65	108771378	0	7A	11	3		10	0	0	6			454	45.75	641	-64.25		10209			5	1330	8241977	24	8	1977	47	B#24148; C#0680	10	US	0	1980-06-17	1980	6	0				1	1		415	41.9167		705	-70.9167
18628	1	65	110711212	0	7A	11	3		10	0	0	6			452	45.4167	632	-63.4167		10072			5	1330	8081977	8	8	1977	65	B#23919; C#0480	10	CA	0	1980-04-22	1980	4	0				6	10		450	45.0833		632	-63.4167
18633	1	65	110711377	0	7A	11	3		10	0	0	6			444	44.75	630	-63.0833		10072			5	1330	9171977	17	9	1977	65	B#22349; create date from C#0378	10	CA	0	1978-03-31	1978	3	0				6	10		444	44.75		630	-63.0833
18708	1	65	114702127	0	7A	11	3		10	0	4	6			454	45.75	641	-64.25		10209			4	1330	8121978	12	8	1978	65	B#23919; C#0480	10	CA	0	1980-04-22	1980	4	0				6	1		434	43.75		660	-66.0833
18937	1	65	116712526	0	7A	11	3		10	0	0	6			454	45.75	641	-64.25		10417			4	1330	8301979	30	8	1979	47	B#25037; C#0781; Create Date = 12/31 because we could not calculate accurate create date from cycle processed.	10	US	0	1981-12-31	1981	12	0				1	66		414	41.75		695	-69.9167
18943	1	65	116712571	0	7A	11	3		10	0	4	6			454	45.75	641	-64.25		10417			5	1330	9011979	1	9	1979	80	B#25636; C#1482; Create Date = 12/31 because we could not calculate accurate create date from cycle processed.	10	US	0	1982-12-31	1982	12	0				1	1		322	32.4167		804	-80.75
18955	1	65	116712713	0	7A	11	3		10	0	4	6			454	45.75	641	-64.25		10417			4	1330	9051979	5	9	1979	47	B#23907; C#0480	10	US	0	1980-04-22	1980	4	0				1	1		414	41.75		695	-69.9167
18959	1	65	116713616	0	7A	11	3		10	0	4	6			454	45.75	631	-63.25		10417			5	1330	8221979	22	8	1979	88	B#23759; C#0380	10	US	0	1980-03-25	1980	3	0				1	1		371	37.25		755	-75.9167
19004	1	65	118731329	0	7A	11	3		10	0	0	6			454	45.75	641	-64.25		10417			5	1330	8131981	13	8	1981	47	B#25844; C#2482; Create Date = 12/31 because we could not calculate accurate create date from cycle processed.	10	US	0	1982-12-31	1982	12	0				1	66		421	42.25		710	-71.0833
19021	1	65	118735020	0	7A	11	3		10	0	0	6			454	45.75	641	-64.25		10417			4	1330	8201980	20	8	1980	65	B#24811; C#0481; Create Date = 12/31 because we could not calculate accurate create date from cycle processed.	10	CA	0	1981-12-31	1981	12	0				6	1		450	45.0833		614	-61.75
19029	1	65	118735322	0	7A	11	3		10	0	0	6			454	45.75	641	-64.25		10417			4	1330	8081980	8	8	1980	47	B#25037; C#0781; Create Date = 12/31 because we could not calculate accurate create date from cycle processed.	10	US	0	1981-12-31	1981	12	0				1	66		414	41.75		701	-70.25
19033	1	65	118735365	0	7A	11	3		10	0	3	6			454	45.75	641	-64.25		10417			4	1330	8091980	9	8	1980	65	B#25104; C#0981; Create Date = 12/31 because we could not calculate accurate create date from cycle processed.	10	CA	0	1981-12-31	1981	12	0				6	1		434	43.75		655	-65.9167
19084	1	65	123755103	0	7A	11	3		10	0	0	6			444	44.75	630	-63.0833		10072			5	1330	9221980	22	9	1980	47	B#25047; C#1481; Create Date = 12/31 because we could not calculate accurate create date from cycle processed.	10	US	0	1981-12-31	1981	12	0				1	66		420	42.0833		704	-70.75
19100	1	65	123757978	0	7A	11	3		10	0	0	6			454	45.75	641	-64.25		10417			4	1330	8091984	9	8	1984	65	B#28468; C#1185	10	CA	0	1985-03-18	1985	3	0				6	1		434	43.75		660	-66.0833
19110	1	65	123764672	0	7A	11	3		10	0	0	6			452	45.4167	632	-63.4167		10072			5	1330	8111983	11	8	1983	65	B#28487; C#1285	10	CA	0	1985-03-25	1985	3	0				6	52		452	45.4167		631	-63.25
19132	1	65	133745149	0	7A	11	3		10	0	0	6			454	45.75	641	-64.25		10417			5	1330	8061982	6	8	1982	65	B#28761; C#4085	10	CA	0	1985-10-07	1985	10	0				6	1		434	43.75		650	-65.0833
19136	1	65	133745262	0	7A	11	3		10	0	0	6			454	45.75	641	-64.25		10417			4	1330	8131982	13	8	1982	56	B#27209; C#0983	10	CA	0	1983-03-04	1983	3	0				6	1		451	45.25		661	-66.25
19142	1	65	133745459	0	7A	11	3		10	0	0	6			454	45.75	641	-64.25		10417			4	1330	8251982	25	8	1982	47	B#27298; C#1583	10	US	0	1983-04-15	1983	4	0				1	1		413	41.5833		710	-71.0833
19211	1	65	135711445	0	7A	11	3		10	0	0	6			454	45.75	641	-64.25		10417			4	1330	8081987	8	8	1987	61	B#30325; C#3988	10	US	0	1988-09-29	1988	9	0				1	66		410	41.0833		721	-72.25
19388	1	65	142795787	0	7A	11	3		10	0	0	6			454	45.75	641	-64.25		10417			4	1330	8201987	20	8	1987	59	B#30196; C#2088	10	US	0	1988-05-19	1988	5	0				1	1		393	39.5833		741	-74.25
19399	1	65	143758594	0	7A	11	3		10	0	0	6			454	45.75	641	-64.25		10417			4	1330	8051989	5	8	1989	65	B#31717; C#3891	10	CA	0	1991-09-23	1991	9	0				6	66		444	44.75		630	-63.0833
19499	1	65	146748491	0	7A	11	3		10	0	0	6			454	45.75	641	-64.25		10417			4	1330	8211989	21	8	1989	65	B#31164; C#2490	10	CA	0	1990-06-17	1990	6	0				6	66		444	44.75		633	-63.5833
19500	1	65	146748642	0	7A	11	3		10	0	0	6			454	45.75	641	-64.25		10417			4	1330	8261992	26	8	1992	61	B#01010; C#0201	10	US	0	2001-01-10	2001	1	0				1	1		410	41.0833		722	-72.4167
19517	1	65	149764142	0	7A	1	3		10	0	0	6			444	44.75	652	-65.4167		10417			4	1330	8311999	31	8	1999	47		10	US	7	2009-01-15	2009	1	0				1	1		412	41.4167		704	-70.75
19525	1	65	149765406	0	7A	1	3		10	0	0	6			444	44.75	652	-65.4167		10417			5	1330	8252000	25	8	2000	46	B#01011; C#0501	10	US	0	2001-01-11	2001	1	0				1	1		382	38.4167		750	-75.0833
19555	1	65	150756114	0	7A	11	3		10	0	0	6			460	46.0833	612	-61.4167		10417			4	1330	8291990	29	8	1990	61	B#32107; C#2192	10	US	0	1992-05-26	1992	5	0				1	1		404	40.75		725	-72.9167
19577	1	65	153736196	0	7A	1	3		10	0	0	6			454	45.75	641	-64.25		10417			4	1330	8092000	9	8	2000	61	B#01022; C#1001	10	US	0	2001-01-22	2001	1	0				1	1		404	40.75		730	-73.0833
19610	1	65	173751163	0	7A	1	3		10	0	3	6			454	45.75	641	-64.25		10417		351560	5	1330	8122005	12	8	2005	59		10	US	1	2009-01-14	2009	1	0	N			1	1		392	39.4167		742	-74.4167
19614	1	65	173751244	0	7A	1	3		10	0	4	6			454	45.75	641	-64.25		10417			4	1330	8172005	17	8	2005	18	CORR NAME;	10	US	13	2007-11-26	2007	11	0				1	1		415	41.9167		722	-72.4167
19615	1	65	173751278	0	7A	1	3		10	0	4	6			454	45.75	641	-64.25		10417			4	1330	8192005	19	8	2005	46		10	US	39	2008-01-24	2008	1	0				1	1		380	38.0833		755	-75.9167
19670	1	65	179712537	0	7A	1	3		10	0	3	6			454	45.75	641	-64.25		10417		388735	4	1330	7302006	30	7	2006	63		10	US	31	2008-01-03	2008	1	0				1	1		344	34.75		762	-76.4167
19677	1	65	179724363	0	7A	1	3		10	0	3	6			454	45.75	641	-64.25		10417		392310	4	1330	8042007	4	8	2007	88		10	US	1	2009-01-01	2009	1	0	N			1	1		375	37.9167		752	-75.4167
19683	1	65	179787935	0	7A	1	3		10	0	0	6			454	45.75	641	-64.25		10417			5	1330	8262007	26	8	2007	61	loc des found in place 10 min blk ;	10	US	103	2010-01-10	2010	1	0	S		103	1	1		404	40.75	SHINIKCOCK BAY	723	-72.5833
19684	1	65	182744500	0	7A	1	3		10	0	70	6			454	45.75	642	-64.4167		10417			5	1330	9222011	22	9	2011	21		10	US	5	2012-01-18	2012	1	0			5	1	1		383	38.5833		750	-75.0833
19785	1	65	234730156	0	7A	11	3		10	0	0	6			454	45.75	641	-64.25		10417			5	1330	8121993	12	8	1993	88	B#33056; C#1194	10	US	0	1994-03-18	1994	3	0				1	1		375	37.9167		752	-75.4167
19788	1	65	234731086	0	7A	11	3		10	0	0	6			454	45.75	641	-64.25		10417			4	1330	8051994	5	8	1994	63	B#97022; C#0397	10	US	0	1997-01-22	1997	1	0				1	1		361	36.25		755	-75.9167
19799	1	65	235704697	0	7A	1	3		10	0	0	6			454	45.75	641	-64.25		10417			4	1330	8211996	21	8	1996	88	B#02022; C#0302	10	US	0	2002-01-22	2002	1	0				1	1		373	37.5833		754	-75.75
19804	1	65	235706243	0	7A	1	3		10	0	0	6			454	45.75	641	-64.25		10417			4	1330	8101998	10	8	1998	63	B#04043; C#0604	10	US	0	2004-02-12	2004	2	0				1	1		361	36.25		755	-75.9167
19863	1	65	237732658	0	7A	11	3		10	0	0	6			444	44.75	630	-63.0833		10072			4	1330	9142000	14	9	2000	88	B#03029; C#0403	10	US	0	2003-01-29	2003	1	0				1	1		375	37.9167		753	-75.5833
19880	1	65	237739214	0	7A	11	3		10	0	0	6			455	45.9167	613	-61.5833		10417			5	1330	9241994	24	9	1994	59	B#35166; C#0596	10	US	0	1996-02-04	1996	2	0				1	1		393	39.5833		742	-74.4167
19884	1	65	237739589	0	7A	11	3		10	0	0	6			460	46.0833	612	-61.4167		10417			4	1330	9131994	13	9	1994	63	B#04273; C#3904	10	US	0	2004-09-29	2004	9	0				1	1		362	36.4167		755	-75.9167
19887	1	65	237739674	0	7A	11	3		10	0	0	6			454	45.75	641	-64.25		10417			4	1330	8161995	16	8	1995	77	B#97027; C#0497	10	US	0	1997-01-27	1997	1	0				1	1		412	41.4167		713	-71.5833
19975	1	66	64754408	0	7A	11	3		10	0	0	2			404	40.75	831	-83.25		6146			4	1330	9281966	28	9	1966	66	B#07150; create date from C#0671	10	US	0	1971-06-30	1971	6	0				2	1		395	39.9167		830	-83.0833
20100	1	66	81756076	0	7A	11	3		10	0	0	2			414	41.75	833	-83.5833		6146			4	1330	9301968	30	9	1968	66	B#07224; create date from C#0671	10	US	0	1971-06-30	1971	6	0				2	66		413	41.5833		833	-83.5833
20111	1	66	81756831	0	7A	11	3		10	0	0	2			412	41.4167	804	-80.75		6146			5	1330	9231971	23	9	1971	51	B#08590; create date from C#0373	10	US	0	1973-03-31	1973	3	0				2	1		334	33.75		902	-90.4167
20386	1	66	94752007	0	7A	11	3		10	0	0	2			413	41.5833	830	-83.0833		6146			4	1330	8231972	23	8	1972	80	B#08647; create date from C#0473	10	US	0	1973-04-30	1973	4	0				1	1		341	34.25		820	-82.0833
20405	1	66	94753670	0	7A	11	3		10	0	0	2			413	41.5833	830	-83.0833		6146			4	1330	9051973	5	9	1973	82	B#21536; create date from C#0377	10	US	0	1977-03-31	1977	3	0				2	1		361	36.25		832	-83.4167
20502	1	66	95773558	0	7A	11	3		10	0	0	2			413	41.5833	830	-83.0833		6146			5	1330	9171973	17	9	1973	2	B#20116; create date from C#0575	10	US	0	1975-05-31	1975	5	0				2	1		343	34.5833		865	-86.9167
20865	1	68	61738105	0	7A	11	3		10	0	0	6			452	45.4167	801	-80.25		10117			5	1330	8261968	26	8	1968	88	B#09375; create date from C#0474	10	US	0	1974-04-30	1974	4	0				1	1		391	39.25		780	-78.0833
20867	1	68	62707921	0	7A	11	3		10	0	0	6			421	42.25	822	-82.4167		10142			0	1330	9131966	13	9	1966	27	B#07938; create date from C#0472	10	US	0	1972-04-30	1972	4	0				1	1		312	31.4167		812	-81.4167
20872	1	68	62713785	0	7A	11	3		10	0	0	6			514	51.75	803	-80.5833		10123			4	1330	9081972	8	9	1972	27	B#21630; create date from C#0477	10	US	0	1977-04-30	1977	4	0				1	1		333	33.5833		821	-82.25
20890	1	68	63739845	0	7A	11	3		10	0	0	6			490	49.0833	810	-81.0833		10123			4	1330	8311965	31	8	1965	39	B#07135; create date from C#0671	10	US	0	1971-06-30	1971	6	0				2	1		384	38.75		850	-85.0833
20901	1	68	64722634	0	7A	11	3		10	0	0	6			482	48.4167	891	-89.25		10139			4	1330	8291964	29	8	1964	39	B#06983; create date from C#0471	10	US	0	1971-04-30	1971	4	0				2	1		374	37.75		875	-87.9167
20907	1	68	65771193	0	7A	11	3		10	0	0	6			422	42.4167	822	-82.4167		10204			4	1330	9181968	18	9	1968	82	B#08732; create date from C#0473	10	US	0	1973-04-30	1973	4	0				2	1		363	36.5833		823	-82.5833
20914	1	68	65771735	0	7A	11	3		10	0	0	6			482	48.4167	891	-89.25		10139			4	1330	9251966	25	9	1966	82	B#21512; create date from C#0477	10	US	0	1977-04-30	1977	4	0				2	1		360	36.0833		875	-87.9167
20925	1	68	65778111	0	7A	11	3		10	0	0	6			445	44.9167	750	-75.0833		10080			4	1330	8291968	29	8	1968	80	B#07869; create date from C#0272	10	US	0	1972-02-29	1972	2	0				1	1		323	32.5833		805	-80.9167
20932	1	68	65782457	0	7A	11	3		10	0	0	6			482	48.4167	891	-89.25		10139			4	1330	9011966	1	9	1966	39	B#06913; create date from C#0471	10	US	0	1971-04-30	1971	4	0				2	1		371	37.25		882	-88.4167
20935	1	68	65782598	0	7A	11	3		10	0	0	6			482	48.4167	891	-89.25		10139			4	1330	8281966	28	8	1966	66	B#20725; create date from C#0576	10	US	0	1976-05-20	1976	5	0				2	1		412	41.4167		814	-81.75
20937	1	68	65782647	0	7A	11	3		10	0	0	6			482	48.4167	891	-89.25		10139			4	1330	9101965	10	9	1965	7	B#21620; create date from C#0577	10	US	0	1977-05-31	1977	5	0				2	66		341	34.25		910	-91.0833
20938	1	68	65782647	0	7A	11	3		10	0	0	6			482	48.4167	891	-89.25		10139			4	1330	9101965	10	9	1965	7	B#22425; create date from C#0678	10	US	0	1978-06-30	1978	6	0				2	66		341	34.25		910	-91.0833
20944	1	68	65786665	0	7A	11	3		10	0	0	6			424	42.75	811	-81.25		715			4	1330	9031969	3	9	1969	66	B#06931; create date from C#0471	10	US	0	1971-04-30	1971	4	0				2	1		413	41.5833		835	-83.9167
20954	1	68	78719631	0	7A	11	3		10	0	0	6			422	42.4167	822	-82.4167		10005			4	1330	8201965	20	8	1965	2	B#20836; create date from C#0676	10	US	0	1976-06-17	1976	6	0				2	1		344	34.75		855	-85.9167
20957	1	68	78720080	0	7A	11	3		10	0	0	6			422	42.4167	822	-82.4167		10005			4	1330	8241965	24	8	1965	82	B#09275; create date from C#0474	10	US	0	1974-04-30	1974	4	0				2	1		361	36.25		870	-87.0833
20974	1	68	78776087	0	7A	11	3		10	0	0	6			444	44.75	795	-79.9167		10091			4	1330	8271968	27	8	1968	46	B#28640; C#2185	10	US	0	1985-05-27	1985	5	0				1	1		390	39.0833		763	-76.5833
20979	1	68	78776644	0	7A	11	3		10	0	0	6			422	42.4167	822	-82.4167		10204			4	1330	9301968	30	9	1968	66	B#09986; create date from C#0375	10	US	0	1975-03-31	1975	3	0				2	1		412	41.4167		830	-83.0833
21001	1	68	78787885	0	7A	11	3		10	0	0	6			435	43.9167	802	-80.4167		10232			4	1330	9081970	8	9	1970	2	B#08527; create date from C#0373	10	US	0	1973-03-31	1973	3	0				2	1		343	34.5833		865	-86.9167
21003	1	68	78788036	0	7A	11	3		10	0	0	6			435	43.9167	802	-80.4167		10232			4	1330	8301970	30	8	1970	61	B#08108; create date from C#0972	10	US	0	1972-09-30	1972	9	0				1	66		422	42.4167		791	-79.25
21007	1	68	78788093	0	7A	11	3		10	0	0	6			435	43.9167	802	-80.4167		10232			4	1330	9051970	5	9	1970	51	B#09387; create date from C#0574	10	US	0	1974-05-31	1974	5	0				2	1		331	33.25		904	-90.75
21008	1	68	78788109	0	7A	11	3		10	0	0	6			435	43.9167	802	-80.4167		10232			4	1330	9091970	9	9	1970	63	B#07845; create date from C#0272	10	US	0	1972-02-29	1972	2	0				1	1		342	34.4167		774	-77.75
21017	1	68	78788823	0	7A	11	3		10	0	0	6			461	46.25	795	-79.9167		10139			5	1330	9101971	10	9	1971	82	B#08734; create date from C#0473	10	US	0	1973-04-30	1973	4	0				2	1		354	35.75		845	-84.9167
21019	1	68	78788887	0	7A	11	3		10	0	0	6			461	46.25	795	-79.9167		10139			4	1330	9021973	2	9	1973	66	B#20779; create date from C#0376	10	US	0	1976-03-25	1976	3	0				2	1		412	41.4167		830	-83.0833
21043	1	68	82723748	0	7A	11	3		10	0	0	6			482	48.4167	891	-89.25		10139			5	1330	9091967	9	9	1967	51	B#08733; create date from C#0473	10	US	0	1973-04-30	1973	4	0				2	1		335	33.9167		905	-90.9167
21052	1	68	84773441	0	7A	11	3		10	0	0	6			482	48.4167	891	-89.25		10106			4	1330	9111968	11	9	1968	66	B#06931; create date from C#0471	10	US	0	1971-04-30	1971	4	0				2	1		393	39.5833		825	-82.9167
21053	1	68	84773858	0	7A	11	3		10	0	0	6			440	44.0833	785	-78.9167		10204			4	1330	8151968	15	8	1968	27	B#09959; create date from C#0375	10	US	0	1975-03-31	1975	3	0				1	1		315	31.9167		810	-81.0833
21054	1	68	84775092	0	7A	11	3		10	0	0	6			445	44.9167	750	-75.0833		10080			4	1330	9201967	20	9	1967	47	B#07221; create date from C#0671	10	US	0	1971-06-30	1971	6	0				1	66		414	41.75		701	-70.25
21056	1	68	84777620	0	7A	11	3		10	0	0	6			422	42.4167	822	-82.4167		9410			4	1330	9161967	16	9	1967	82	B#07924; create date from C#0372	10	US	0	1972-03-31	1972	3	0				2	1		355	35.9167		833	-83.5833
21058	1	68	84777758	0	7A	11	3		10	0	0	6			422	42.4167	822	-82.4167		9410			4	1330	9251967	25	9	1967	66	B#09254; create date from C#0274	10	US	0	1974-02-28	1974	2	0				2	1		411	41.25		830	-83.0833
21065	1	68	84793014	0	7A	11	3		10	0	0	6			475	47.9167	844	-84.75		9410			4	1330	8271967	27	8	1967	51	B#07007; create date from C#0471	10	US	0	1971-04-30	1971	4	0				2	1		332	33.4167		882	-88.4167
21066	1	68	84794170	0	7A	11	3		10	0	0	6			475	47.9167	810	-81.0833		10187			4	1330	8241968	24	8	1968	35	B#08524; create date from C#0373	10	US	0	1973-03-31	1973	3	0				2	1		405	40.9167		872	-87.4167
21069	1	68	84794324	0	7A	11	3		10	0	0	6			482	48.4167	891	-89.25		10106			4	1330	8261968	26	8	1968	82	B#06957; create date from C#0471	10	US	0	1971-04-30	1971	4	0				2	1		360	36.0833		880	-88.0833
21073	1	68	84794369	0	7A	11	3		10	0	0	6			482	48.4167	891	-89.25		10106			4	1330	8281968	28	8	1968	80	B#22490; create date from C#0678	10	US	0	1978-06-30	1978	6	0				1	1		344	34.75		805	-80.9167
21076	1	68	84794421	0	7A	11	3		10	0	0	6			482	48.4167	891	-89.25		10106			4	1330	9011968	1	9	1968	82	B#06933; create date from C#0471	10	US	0	1971-04-30	1971	4	0				2	1		362	36.4167		821	-82.25
21092	1	68	85749843	0	7A	18	3		10	0	0	6			435	43.9167	802	-80.4167		10232			4	1330	9061968	6	9	1968	63	B#08810; create date from C#0673	10	US	0	1973-06-30	1973	6	0				1	1		360	36.0833		811	-81.25
21093	1	68	85749844	0	7A	18	3		10	0	0	6			435	43.9167	802	-80.4167		10232			4	1330	9061968	6	9	1968	82	B#07211; create date from C#0671	10	US	0	1971-06-30	1971	6	0				2	66		362	36.4167		874	-87.75
21109	1	68	85763677	0	7A	11	3		10	0	0	6			424	42.75	812	-81.4167		10182			4	1330	8221972	22	8	1972	82	B#20109; create date from C#0575	10	US	0	1975-05-31	1975	5	0				2	1		355	35.9167		852	-85.4167
21140	1	68	85772507	0	7A	11	3		10	0	0	6			490	49.0833	830	-83.0833		10140			5	1330	8261970	26	8	1970	27	B#07062; create date from C#0471	10	US	0	1971-04-30	1971	4	0				1	1		334	33.75		824	-82.75
21148	1	68	85772892	0	7A	11	3		10	0	0	6			494	49.75	820	-82.0833		10140			5	1330	9021973	2	9	1973	39	B#21000; create date from C#1076	10	US	0	1976-10-07	1976	10	0				2	1		384	38.75		852	-85.4167
21170	1	68	91755144	0	7A	11	3		10	0	0	6			441	44.25	771	-77.25		10186			4	1330	9071969	7	9	1969	21	B#22577; create date from C#0878	10	US	0	1978-08-31	1978	8	0				1	1		391	39.25		752	-75.4167
21176	1	68	91756032	0	7A	11	3		10	0	0	6			514	51.75	803	-80.5833		10123			4	1330	8241969	24	8	1969	46	B#09482; create date from C#0574	10	US	0	1974-05-31	1974	5	0				1	66		390	39.0833		761	-76.25
21184	1	68	91759122	0	7A	11	3		10	0	0	6			435	43.9167	785	-78.9167		793			4	1330	8161969	16	8	1969	88	B#09085; create date from C#1273	10	US	0	1973-12-31	1973	12	0				1	1		373	37.5833		755	-75.9167
21185	1	68	91759198	0	7A	11	3		10	0	0	6			435	43.9167	785	-78.9167		793			5	1330	8171969	17	8	1969	47	B#07221; create date from C#0671	10	US	0	1971-06-30	1971	6	0				1	66		422	42.4167		705	-70.9167
21202	1	68	91763468	0	7A	11	3		10	0	0	6			482	48.4167	891	-89.25		10106			4	1330	8311970	31	8	1970	46	B#21451; create date from C#0277	10	US	0	1977-02-28	1977	2	0				1	1		381	38.25		755	-75.9167
21208	1	68	92722316	0	7A	11	3		10	0	0	6			461	46.25	795	-79.9167		10139			5	1330	9111970	11	9	1970	66	B#20005; create date from C#0475	10	US	0	1975-04-30	1975	4	0				2	1		412	41.4167		825	-82.9167
21218	1	68	92724808	0	7A	11	3		10	0	0	6			445	44.9167	750	-75.0833		10080			4	1330	9191971	19	9	1971	80	B#20705; create date from C#0376	10	US	0	1976-03-25	1976	3	0				1	1		323	32.5833		802	-80.4167
21224	1	68	92726348	0	7A	11	3		10	0	0	6			435	43.9167	785	-78.9167		793			4	1330	7311971	31	7	1971	46	B#08551; create date from C#0373	10	US	0	1973-03-31	1973	3	0				1	1		391	39.25		760	-76.0833
21251	1	68	92729672	0	7A	11	3		10	0	0	6			435	43.9167	785	-78.9167		793			5	1330	8031970	3	8	1970	39	B#07882; create date from C#0272	10	US	0	1972-02-29	1972	2	0				2	1		375	37.9167		865	-86.9167
21254	1	68	92729874	0	7A	11	3		10	0	0	6			435	43.9167	785	-78.9167		793			4	1330	8121970	12	8	1970	61	B#06903; create date from C#0471	10	US	0	1971-04-30	1971	4	0				1	1		431	43.25		782	-78.4167
21255	1	68	92729910	0	7A	11	3		10	0	0	6			435	43.9167	785	-78.9167		793			4	1330	8141970	14	8	1970	59	B#07267; create date from C#0771	10	US	0	1971-07-31	1971	7	0				1	1		391	39.25		744	-74.75
21264	1	68	92733266	0	7A	11	3		10	0	0	6			435	43.9167	774	-77.75		10166			4	1330	9031970	3	9	1970	80	B#09369; create date from C#0474	10	US	0	1974-04-30	1974	4	0				1	1		332	33.4167		801	-80.25
21265	1	68	92733284	0	7A	11	3		10	0	0	6			435	43.9167	774	-77.75		10166			4	1330	9041970	4	9	1970	46	B#07038; create date from C#0471	10	US	0	1971-04-30	1971	4	0				1	1		383	38.5833		761	-76.25
21266	1	68	92733288	0	7A	11	3		10	0	0	6			435	43.9167	774	-77.75		10166			4	1330	9041970	4	9	1970	42	B#06916; create date from C#0471	10	US	0	1971-04-30	1971	4	0				2	1		312	31.4167		921	-92.25
21276	1	68	92735525	0	7A	11	3		10	0	0	6			482	48.4167	891	-89.25		10106			4	1330	9131971	13	9	1971	2	B#09226; create date from C#0274	10	US	0	1974-02-28	1974	2	0				2	1		343	34.5833		865	-86.9167
21286	1	68	92735764	0	7A	11	3		10	0	0	6			482	48.4167	891	-89.25		10106			4	1330	9111971	11	9	1971	27	B#23142; C#0379	10	US	0	1979-03-25	1979	3	0				1	1		332	33.4167		822	-82.4167
21287	1	68	92735767	0	7A	11	3		10	0	0	6			482	48.4167	891	-89.25		10106			4	1330	9111971	11	9	1971	2	B#21479; create date from C#0377	10	US	0	1977-03-31	1977	3	0				2	1		343	34.5833		865	-86.9167
21289	1	68	92735810	0	7A	11	3		10	0	0	6			483	48.5833	852	-85.4167		10234			4	1330	9071986	7	9	1986	63	B#29825; C#3087	10	US	0	1987-07-29	1987	7	0				1	66		350	35.0833		800	-80.0833
21307	1	68	92739099	0	7A	11	3		10	0	0	6			445	44.9167	750	-75.0833		10080			4	1330	9031970	3	9	1970	61	B#07261; create date from C#0771	10	US	0	1971-07-31	1971	7	0				1	66		422	42.4167		791	-79.25
21317	1	68	96700174	0	7A	11	3		10	0	0	6			445	44.9167	750	-75.0833		10080			4	1330	8091971	9	8	1971	59	B#07794; create date from C#0272	10	US	0	1972-02-29	1972	2	0				1	1		402	40.4167		742	-74.4167
21322	1	68	96700946	0	7A	11	3		10	0	0	6			445	44.9167	750	-75.0833		10080			4	1330	8301971	30	8	1971	46	B#07913; create date from C#0372	10	US	0	1972-03-31	1972	3	0				1	1		384	38.75		755	-75.9167
21328	1	68	96701640	0	7A	11	3		10	0	0	6			445	44.9167	750	-75.0833		10080			4	1330	9081971	8	9	1971	61	B#20628; create date from C#0276	10	US	0	1976-02-25	1976	2	0				1	1		403	40.5833		734	-73.75
21330	1	68	96701884	0	7A	11	3		10	0	0	6			445	44.9167	750	-75.0833		10080			4	1330	9111971	11	9	1971	88	B#20186; create date from C#0775	10	US	0	1975-07-31	1975	7	0				1	1		375	37.9167		751	-75.25
21379	1	68	96782353	0	7A	11	3		10	0	0	6			443	44.5833	795	-79.9167		10091			4	1330	8241972	24	8	1972	61	B#20005; create date from C#0475	10	US	0	1975-04-30	1975	4	0				1	1		424	42.75		765	-76.9167
21382	1	68	96784272	0	7A	11	3		10	0	0	6			435	43.9167	802	-80.4167		10232			4	1330	8191971	19	8	1971	61	B#09522; create date from C#0774	10	US	0	1974-07-31	1974	7	0				1	66		422	42.4167		791	-79.25
21387	1	68	96784597	0	7A	11	3		10	0	0	6			435	43.9167	802	-80.4167		10232			4	1330	8251971	25	8	1971	66	B#07888; create date from C#0272	10	US	0	1972-02-29	1972	2	0				2	1		393	39.5833		814	-81.75
21394	1	68	96786016	0	7A	11	3		10	0	0	6			435	43.9167	785	-78.9167		793			4	1330	8181971	18	8	1971	63	B#09390; create date from C#0474	10	US	0	1974-04-30	1974	4	0				1	1		352	35.4167		803	-80.5833
21400	1	68	96786340	0	7A	11	3		10	0	0	6			435	43.9167	785	-78.9167		793			4	1330	8261971	26	8	1971	25	B#08575; create date from C#0373	10	US	0	1973-03-31	1973	3	0				1	1		303	30.5833		853	-85.5833
21409	1	68	96789016	0	7A	11	3		10	0	0	6			435	43.9167	774	-77.75		10166			4	1330	9141971	14	9	1971	21	B#09927; create date from C#0375	10	US	0	1975-03-31	1975	3	0				1	1		392	39.4167		753	-75.5833
21412	1	68	96789062	0	7A	11	3		10	0	0	6			435	43.9167	774	-77.75		10166			4	1330	8131972	13	8	1972	61	B#09522; create date from C#0774	10	US	0	1974-07-31	1974	7	0				1	66		424	42.75		765	-76.9167
21413	1	68	96789062	0	7A	11	3		10	0	0	6			435	43.9167	774	-77.75		10166			4	1330	8131972	13	8	1972	61	B#22620; create date from C#1178	10	US	0	1978-11-30	1978	11	0				1	66		424	42.75		765	-76.9167
21435	1	68	100701592	0	7A	11	3		10	0	0	6			435	43.9167	785	-78.9167		793			4	1330	8061972	6	8	1972	66	B#09963; create date from C#0375	10	US	0	1975-03-31	1975	3	0				2	1		384	38.75		835	-83.9167
21452	1	68	100706621	0	7A	11	3		10	0	0	6			422	42.4167	822	-82.4167		10204			4	1330	9061973	6	9	1973	88	B#23133; C#0379	10	US	0	1979-03-25	1979	3	0				1	1		371	37.25		765	-76.9167
21456	1	68	100706883	0	7A	11	3		10	0	0	6			422	42.4167	822	-82.4167		10204			4	1330	9111973	11	9	1973	39	B#09315; create date from C#0474	10	US	0	1974-04-30	1974	4	0				2	1		372	37.4167		852	-85.4167
21460	1	68	100709704	0	7A	11	3		10	0	0	6			422	42.4167	822	-82.4167		10204			4	1330	9161973	16	9	1973	2	B#20115; create date from C#0575	10	US	0	1975-05-31	1975	5	0				2	1		345	34.9167		855	-85.9167
21462	1	68	100709896	0	7A	11	3		10	0	0	6			422	42.4167	822	-82.4167		10204			4	1330	9171973	17	9	1973	34	B#09373; create date from C#0474	10	US	0	1974-04-30	1974	4	0				2	1		374	37.75		881	-88.25
21478	1	68	100717429	0	7A	11	3		10	0	0	6			422	42.4167	822	-82.4167		10204			4	1330	8301972	30	8	1972	39	B#08814; create date from C#0673	10	US	0	1973-06-30	1973	6	0				2	1		364	36.75		891	-89.25
21479	1	68	100717467	0	7A	11	3		10	0	0	6			422	42.4167	822	-82.4167		10204			4	1330	8301972	30	8	1972	66	B#20053; create date from C#0475	10	US	0	1975-04-30	1975	4	0				2	1		391	39.25		825	-82.9167
21481	1	68	100717670	0	7A	11	3		10	0	0	6			422	42.4167	822	-82.4167		10204			4	1330	9041972	4	9	1972	63	B#08651; create date from C#0473	10	US	0	1973-04-30	1973	4	0				1	1		355	35.9167		780	-78.0833
21504	1	68	100727761	0	7A	11	3		10	0	0	6			445	44.9167	750	-75.0833		10330			5	1330	9261973	26	9	1973	39	B#09452; create date from C#0474	10	US	0	1974-04-30	1974	4	0				2	1		384	38.75		850	-85.0833
21511	1	68	100728687	0	7A	11	3		10	0	0	6			420	42.0833	830	-83.0833		10182			5	1330	9261972	26	9	1972	51	B#08730; create date from C#0473	10	US	0	1973-04-30	1973	4	0				2	1		340	34.0833		901	-90.25
21522	1	68	100762761	0	7A	11	3		10	0	0	6			435	43.9167	785	-78.9167		793			4	1330	9291972	29	9	1972	88	B#21527; create date from C#0377	10	US	0	1977-03-31	1977	3	0				1	1		372	37.4167		771	-77.25
21526	1	68	100765947	0	7A	11	3		10	0	0	6			494	49.75	820	-82.0833		10140			5	1330	9011972	1	9	1972	80	B#09983; create date from C#0375	10	US	0	1975-03-31	1975	3	0				1	1		333	33.5833		790	-79.0833
21553	1	68	102743142	0	7A	11	3		10	0	0	6			435	43.9167	774	-77.75		10326			4	1330	8261973	26	8	1973	21	B#23100; C#0379	10	US	0	1979-03-25	1979	3	0				1	1		392	39.4167		753	-75.5833
21555	1	68	102743332	0	7A	11	3		10	0	0	6			435	43.9167	774	-77.75		10326			4	1330	9141973	14	9	1973	80	B#20029; create date from C#0475	10	US	0	1975-04-30	1975	4	0				1	1		331	33.25		795	-79.9167
21556	1	68	102745306	0	7A	11	3		10	0	0	6			422	42.4167	822	-82.4167		10204			4	1330	8141974	14	8	1974	82	B#25063; C#0881; Create Date = 12/31 because we could not calculate accurate create date from cycle processed.	10	US	0	1981-12-31	1981	12	0				2	1		353	35.5833		844	-84.75
21567	1	68	102753600	0	7A	11	3		10	0	0	6			422	42.4167	822	-82.4167		10204			4	1330	8191974	19	8	1974	82	B#09974; create date from C#0375	10	US	0	1975-03-31	1975	3	0				2	1		354	35.75		843	-84.5833
21601	1	68	102774870	0	7A	11	3		10	0	0	6			445	44.9167	750	-75.0833		10330			4	1330	9271975	27	9	1975	46	B#24989; C#0681; Create Date = 12/31 because we could not calculate accurate create date from cycle processed.	10	US	0	1981-12-31	1981	12	0				1	1		383	38.5833		755	-75.9167
21602	1	68	102774890	0	7A	11	3		10	0	0	6			445	44.9167	750	-75.0833		10330			4	1330	9281975	28	9	1975	88	B#20642; create date from C#0276	10	US	0	1976-02-25	1976	2	0				1	1		373	37.5833		753	-75.5833
21606	1	68	102776362	0	7A	11	3		10	0	0	6			424	42.75	810	-81.0833		10182			4	1330	9081974	8	9	1974	80	B#29683; C#1687	10	US	0	1987-04-22	1987	4	0				1	1		343	34.5833		793	-79.5833
21609	1	68	103725522	0	7A	11	3		10	0	0	6			435	43.9167	774	-77.75		10326			4	1330	8251974	25	8	1974	21	B#09969; create date from C#0375	10	US	0	1975-03-31	1975	3	0				1	1		391	39.25		752	-75.4167
21631	1	68	103785764	0	7A	11	3		10	0	0	6			423	42.5833	802	-80.4167		10204			5	1330	9071975	7	9	1975	63	B#20726; create date from C#0476	10	US	0	1976-04-22	1976	4	0				1	1		342	34.4167		775	-77.9167
21635	1	68	103786675	0	7A	11	3		10	0	0	6			422	42.4167	822	-82.4167		10204			5	1330	8071975	7	8	1975	82	B#24786; C#0481; Create Date = 12/31 because we could not calculate accurate create date from cycle processed.	10	US	0	1981-12-31	1981	12	0				2	1		361	36.25		862	-86.4167
21637	1	68	103787495	0	7A	11	3		10	0	0	6			422	42.4167	822	-82.4167		10204			4	1330	8201975	20	8	1975	51	B#21525; create date from C#0377	10	US	0	1977-03-31	1977	3	0				2	1		325	32.9167		903	-90.5833
21638	1	68	103789139	0	7A	11	3		10	0	0	6			424	42.75	812	-81.4167		10182			4	1330	8301975	30	8	1975	59	B#23163; C#0379	10	US	0	1979-03-25	1979	3	0				1	1		391	39.25		750	-75.0833
21640	1	68	103789434	0	7A	11	3		10	0	0	6			424	42.75	805	-80.9167		10182			4	1330	9141976	14	9	1976	2	B#21682; create date from C#0577	10	US	0	1977-05-31	1977	5	0				2	1		344	34.75		864	-86.75
21645	1	68	103790869	0	7A	11	3		10	0	0	6			514	51.75	803	-80.5833		10334			5	1330	8171978	17	8	1978	2	B#24048; C#0580	10	US	0	1980-05-20	1980	5	0				2	66		343	34.5833		865	-86.9167
21648	1	68	103790927	0	7A	11	3		10	0	0	6			514	51.75	803	-80.5833		10334			4	1330	8221978	22	8	1978	39	B#24925; C#0581; Create Date = 12/31 because we could not calculate accurate create date from cycle processed.	10	US	0	1981-12-31	1981	12	0				2	1		363	36.5833		891	-89.25
21654	1	68	103791337	0	7A	11	3		10	0	0	6			512	51.4167	794	-79.75		10334			4	1330	9011982	1	9	1982	63	B#27344; C#2083	10	US	0	1983-05-20	1983	5	0				1	1		350	35.0833		755	-75.9167
21658	1	68	103791909	0	7A	11	3		10	0	0	6			435	43.9167	774	-77.75		10326			5	1330	8191975	19	8	1975	63	B#22206; create date from C#0278	10	US	0	1978-02-28	1978	2	0				1	1		361	36.25		793	-79.5833
21668	1	68	108711196	0	7A	11	3		10	0	0	6			423	42.5833	802	-80.4167		10204			4	1330	8201977	20	8	1977	80	B#23126; C#0379	10	US	0	1979-03-25	1979	3	0				1	1		341	34.25		803	-80.5833
21670	1	68	108711401	0	7A	11	3		10	0	0	6			423	42.5833	802	-80.4167		10204			4	1330	8271977	27	8	1977	82	B#22383; create date from C#0478	10	US	0	1978-04-30	1978	4	0				2	1		353	35.5833		880	-88.0833
21671	1	68	108711546	0	7A	11	3		10	0	0	6			423	42.5833	803	-80.5833		10204			5	1330	8151976	15	8	1976	34	B#21817; create date from C#0877	10	US	0	1977-08-31	1977	8	0				2	66		370	37.0833		892	-89.4167
21674	1	68	108719633	0	7A	11	3		10	0	0	6			435	43.9167	774	-77.75		10326			4	1330	8291977	29	8	1977	88	B#24779; C#0481; Create Date = 12/31 because we could not calculate accurate create date from cycle processed.	10	US	0	1981-12-31	1981	12	0				1	1		370	37.0833		802	-80.4167
21693	1	68	108734654	0	7A	11	3		10	0	0	6			432	43.4167	800	-80.0833		10288			4	1330	9261976	26	9	1976	2	B#27419; C#2883	10	US	0	1983-07-15	1983	7	0				2	66		343	34.5833		865	-86.9167
21694	1	68	108734719	0	7A	11	3		10	0	0	6			432	43.4167	800	-80.0833		10288			5	1330	9281976	28	9	1976	88	B#21527; create date from C#0377	10	US	0	1977-03-31	1977	3	0				1	1		371	37.25		803	-80.5833
21751	1	68	108769695	0	7A	11	3		10	0	0	6			440	44.0833	764	-76.75		10369			5	1330	8211979	21	8	1979	18	B#27892; C#1384	10	US	0	1984-03-31	1984	3	0				1	66		411	41.25		725	-72.9167
21754	1	68	108770783	0	7A	11	3		10	0	0	6			440	44.0833	764	-76.75		10369			4	1330	9081980	8	9	1980	61	B#27476; C#3583	10	US	0	1983-09-02	1983	9	0				1	66		424	42.75		765	-76.9167
21756	1	68	108770934	0	7A	11	3		10	0	0	6			440	44.0833	764	-76.75		10369			4	1330	9101980	10	9	1980	46	B#24998; C#0781; Create Date = 12/31 because we could not calculate accurate create date from cycle processed.	10	US	0	1981-12-31	1981	12	0				1	1		392	39.4167		761	-76.25
21762	1	68	108777255	0	7A	11	3		10	0	0	6			424	42.75	805	-80.9167		10182			4	1330	9081977	8	9	1977	39	B#24925; C#0581; Create Date = 12/31 because we could not calculate accurate create date from cycle processed.	10	US	0	1981-12-31	1981	12	0				2	1		383	38.5833		834	-83.75
21766	1	68	109700307	4	7A	18	3		10	0	0	6			435	43.9167	774	-77.75		10166			4	1330	8131972	13	8	1972	61	B#23465; C#1279	10	US	0	1979-12-02	1979	12	0				1	66		424	42.75		765	-76.9167
21783	1	68	110708822	0	7A	11	3		10	0	0	6			432	43.4167	800	-80.0833		10288			4	1330	8271978	27	8	1978	2	B#24048; C#0580	10	US	0	1980-05-20	1980	5	0				2	66		343	34.5833		865	-86.9167
21800	1	68	114702325	0	7A	11	3		10	0	0	6			482	48.4167	891	-89.25		10106			4	1330	9201997	20	9	1997	2	B#00026; C#0400	10	US	0	2000-01-26	2000	1	0				2	1		344	34.75		860	-86.0833
21815	1	68	114708436	0	7A	11	3		10	0	4	6			445	44.9167	750	-75.0833		10330			4	1330	9131978	13	9	1978	63	B#22993; C#0379	10	US	0	1979-03-25	1979	3	0				1	1		363	36.5833		755	-75.9167
21821	1	68	114708702	0	7A	11	3		10	0	4	6			445	44.9167	750	-75.0833		10330			4	1330	9171978	17	9	1978	80	B#24043; C#0580	10	US	0	1980-05-20	1980	5	0				1	1		332	33.4167		791	-79.25
21826	1	68	114709024	0	7A	11	3		10	0	4	6			445	44.9167	750	-75.0833		10330			5	1330	9231978	23	9	1978	88	B#23025; C#0379	10	US	0	1979-03-25	1979	3	0				1	1		375	37.9167		752	-75.4167
21836	1	68	114709727	0	7A	11	3		10	0	4	6			445	44.9167	750	-75.0833		10330			4	1330	8221979	22	8	1979	88	B#24410; C#1380	10	US	0	1980-12-31	1980	12	0				1	1		373	37.5833		764	-76.75
21842	1	68	114713279	0	7A	11	3		10	0	0	6			440	44.0833	764	-76.75		10369			4	1330	8261981	26	8	1981	61	B#25804; C#2182; Create Date = 12/31 because we could not calculate accurate create date from cycle processed.	10	US	0	1982-12-31	1982	12	0				1	66		424	42.75		765	-76.9167
21843	1	68	114713279	0	7A	11	3		10	0	0	6			440	44.0833	764	-76.75		10369			4	1330	8261981	26	8	1981	61	B#27476; C#3583	10	US	0	1983-09-02	1983	9	0				1	66		424	42.75		765	-76.9167
21844	1	68	114713279	0	7A	11	3		10	0	0	6			440	44.0833	764	-76.75		10369			4	1330	8261981	26	8	1981	61	B#28082; C#3784	10	US	0	1984-09-15	1984	9	0				1	66		424	42.75		765	-76.9167
21854	1	68	114724548	0	7A	11	3		10	0	4	6			445	44.9167	750	-75.0833		10330			4	1330	9261979	26	9	1979	66	B#27823; C#1084	10	US	0	1984-03-10	1984	3	0				2	66		404	40.75		815	-81.9167
21858	1	68	114724705	0	7A	11	3		10	0	3	6			445	44.9167	750	-75.0833		10330			5	1330	9021980	2	9	1980	88	B#24641; C#0481; Create Date = 12/31 because we could not calculate accurate create date from cycle processed.	10	US	0	1981-12-31	1981	12	0				1	1		373	37.5833		764	-76.75
21859	1	68	114724715	0	7A	11	3		10	0	3	6			445	44.9167	750	-75.0833		10330			4	1330	9031980	3	9	1980	80	B#25037; C#0781; Create Date = 12/31 because we could not calculate accurate create date from cycle processed.	10	US	0	1981-12-31	1981	12	0				1	1		334	33.75		790	-79.0833
21871	1	68	114734411	0	7A	11	3		10	0	0	6			445	44.9167	781	-78.25		10361			4	1330	9091985	9	9	1985	82	B#31852; C#5191	10	US	0	1991-12-23	1991	12	0				2	1		362	36.4167		821	-82.25
21874	1	68	114742920	0	7A	11	3		10	0	3	6			422	42.4167	822	-82.4167		10204			4	1330	8241978	24	8	1978	66	B#25015; C#0681; Create Date = 12/31 because we could not calculate accurate create date from cycle processed.	10	US	0	1981-12-31	1981	12	0				2	66		412	41.4167		824	-82.75
21906	1	68	116745877	0	7A	11	3		10	0	0	6			445	44.9167	750	-75.0833		10330			5	1330	9031982	3	9	1982	2	B#27314; C#1883	10	US	0	1983-05-06	1983	5	0				2	1		342	34.4167		864	-86.75
21908	1	68	118737871	0	7A	11	3		10	0	0	6			432	43.4167	800	-80.0833		10423			4	1330	9231980	23	9	1980	39	B#24757; C#0481; Create Date = 12/31 because we could not calculate accurate create date from cycle processed.	10	US	0	1981-12-31	1981	12	0				2	1		370	37.0833		880	-88.0833
21919	1	68	119741402	0	7A	18	3		10	0	0	6			435	43.9167	774	-77.75		10326			5	1330	8211981	21	8	1981	88	B#25607; C#1382; Create Date = 12/31 because we could not calculate accurate create date from cycle processed.	10	US	0	1982-12-31	1982	12	0				1	1		380	38.0833		782	-78.4167
21922	1	68	123716537	0	7A	11	3		10	0	18	6			422	42.4167	822	-82.4167		10204			4	1330	9021982	2	9	1982	39	B#27201; C#0883	10	US	0	1983-02-25	1983	2	0				2	1		373	37.5833		880	-88.0833
21934	1	68	123750985	0	7A	11	3		10	0	3	6			424	42.75	805	-80.9167		10182			4	1330	9191980	19	9	1980	82	B#30713; C#2789	10	US	0	1989-07-08	1989	7	0				2	1		361	36.25		831	-83.25
21935	1	68	123750995	0	7A	11	3		10	0	3	6			424	42.75	805	-80.9167		10182			5	1330	9211980	21	9	1980	46	B#24848; C#0581; Create Date = 12/31 because we could not calculate accurate create date from cycle processed.	10	US	0	1981-12-31	1981	12	0				1	1		384	38.75		760	-76.0833
21936	1	68	123761415	0	7A	11	3		10	0	0	6			455	45.9167	771	-77.25		10236			5	1330	9231983	23	9	1983	61	B#29371; C#4086	10	US	0	1986-10-07	1986	10	0				1	66		424	42.75		765	-76.9167
21938	1	68	123761415	0	7A	11	3		10	0	0	6			455	45.9167	771	-77.25		10236			5	1330	9231983	23	9	1983	61	B#29818; C#2987	10	US	0	1987-07-22	1987	7	0				1	66		424	42.75		765	-76.9167
21940	1	68	123761433	0	7A	11	3		10	0	0	6			455	45.9167	772	-77.4167		10236			5	1330	7151986	15	7	1986	61	B#29818; C#2987	10	US	0	1987-07-22	1987	7	0				1	66		424	42.75		765	-76.9167
21943	1	68	123768407	0	7A	11	3		10	0	0	6			454	45.75	765	-76.9167		10236			5	1330	9031987	3	9	1987	88	B#30543; C#1189	10	US	0	1989-03-18	1989	3	0				1	1		374	37.75		753	-75.5833
21971	1	68	135709589	0	7A	11	3		10	0	0	6			445	44.9167	750	-75.0833		10330			4	1330	9271985	27	9	1985	61	B#29371; C#4086	10	US	0	1986-10-07	1986	10	0				1	66		424	42.75		765	-76.9167
21972	1	68	135709594	0	7A	11	3		10	0	0	6			445	44.9167	750	-75.0833		10330			4	1330	9271985	27	9	1985	77	B#30080; C#1188	10	US	0	1988-03-17	1988	3	0				1	1		413	41.5833		712	-71.4167
21999	1	68	135725334	0	7A	11	3		10	0	0	6			424	42.75	805	-80.9167		10182			5	1330	9181983	18	9	1983	66	B#28072; C#3584	10	US	0	1984-09-01	1984	9	0				2	66		412	41.4167		824	-82.75
22008	1	68	135764037	0	7A	11	3		10	0	0	6			452	45.4167	755	-75.9167		10410			5	1330	9221985	22	9	1985	59	B#29112; C#1686	10	US	0	1986-04-22	1986	4	0				1	4		393	39.5833		752	-75.4167
22010	1	68	135764436	0	7A	11	3		10	0	0	6			452	45.4167	755	-75.9167		10410			5	1330	8311985	31	8	1985	46	B#29824; C#3087	10	US	0	1987-07-29	1987	7	0				1	66		390	39.0833		761	-76.25
22013	1	68	135768372	0	7A	11	3		10	0	0	6			452	45.4167	755	-75.9167		10410			4	1330	8241985	24	8	1985	61	B#29817; C#2987	10	US	0	1987-07-22	1987	7	0				1	66		425	42.9167		764	-76.75
22016	1	68	135768429	0	7A	11	3		10	0	0	6			452	45.4167	754	-75.75		10410			4	1330	9301984	30	9	1984	88	B#30090; C#1188	10	US	0	1988-03-17	1988	3	0				1	1		372	37.4167		765	-76.9167
22017	1	68	139729186	0	7A	18	3		10	0	0	6			452	45.4167	754	-75.75		10410			4	1330	9021984	2	9	1984	21	B#34617; C#0795	10	US	0	1995-02-18	1995	2	0				1	1		384	38.75		750	-75.0833
22022	1	68	139729448	0	7A	18	3		10	0	0	6			452	45.4167	753	-75.5833		10410			4	1330	9061983	6	9	1983	61	B#30309; C#3788	10	US	0	1988-09-15	1988	9	0				1	66		424	42.75		765	-76.9167
22032	1	68	139760467	0	7A	11	3		10	0	0	6			472	47.4167	800	-80.0833		10334			0	1330	8221987	22	8	1987	63	B#30997; C#1390	10	US	0	1990-04-01	1990	4	0				1	1		355	35.9167		762	-76.4167
22033	1	68	139760469	0	7A	11	3		10	0	0	6			472	47.4167	800	-80.0833		10334			5	1330	8221987	22	8	1987	63	B#30522; C#0989	10	US	0	1989-03-04	1989	3	0				1	1		355	35.9167		774	-77.75
22055	1	68	141770152	0	7A	18	3		10	0	0	6			452	45.4167	754	-75.75		10410			5	1330	8201984	20	8	1984	46	B#29824; C#3087	10	US	0	1987-07-29	1987	7	0				1	66		390	39.0833		761	-76.25
22060	1	68	142772805	0	7A	11	3		10	0	0	6			435	43.9167	802	-80.4167		10469			4	1330	8211986	21	8	1986	88	B#30143; C#1588	10	US	0	1988-04-14	1988	4	0				1	1		372	37.4167		771	-77.25
22064	1	68	142778102	0	7A	11	3		10	0	0	6			435	43.9167	802	-80.4167		10469			5	1330	8251986	25	8	1986	42	B#03033; C#0503	10	US	0	2003-02-02	2003	2	0				2	1		294	29.75		901	-90.25
22067	1	68	142778174	0	7A	11	3		10	0	0	6			435	43.9167	802	-80.4167		10469			4	1330	8261986	26	8	1986	66	B#30558; C#1289	10	US	0	1989-03-25	1989	3	0				2	1		394	39.75		830	-83.0833
22071	1	68	142781455	0	7A	11	3		10	0	0	6			483	48.5833	850	-85.0833		10234			5	1330	9121986	12	9	1986	61	B#31276; C#4290	10	US	0	1990-10-21	1990	10	0				1	66		424	42.75		765	-76.9167
22080	1	68	143754132	0	7A	11	3		10	0	0	6			483	48.5833	810	-81.0833		10336			4	1330	9061987	6	9	1987	63	B#30144; C#1588	10	US	0	1988-04-14	1988	4	0				1	1		363	36.5833		755	-75.9167
22090	1	68	143760128	0	7A	11	3		10	0	0	6			435	43.9167	774	-77.75		10326			4	1330	9061986	6	9	1986	80	B#30665; C#2089	10	US	0	1989-05-20	1989	5	0				1	1		344	34.75		824	-82.75
22097	1	68	143786041	0	7A	11	3		10	0	0	6			433	43.5833	812	-81.4167		10349			4	1330	8261986	26	8	1986	63	B#30128; C#1488	10	US	0	1988-04-07	1988	4	0				1	1		353	35.5833		765	-76.9167
22102	1	68	143793498	0	7A	11	3		10	0	0	6			435	43.9167	774	-77.75		10326			4	1330	9021989	2	9	1989	46	B#30938; C#1190	10	US	0	1990-03-18	1990	3	0				1	1		392	39.4167		754	-75.75
22115	1	68	144716906	0	7A	11	3		10	0	0	6			475	47.9167	844	-84.75		10234			5	1330	8231986	23	8	1986	39	B#30243; C#2488 Fix HP longitude to correspond to long deg blk.	33	US	0	1988-06-16	1988	6	0				2	1		373	37.5833		873	-87.5
22122	1	68	144753632	0	7A	11	3		10	0	18	6			422	42.4167	822	-82.4167		10204			4	1330	8251987	25	8	1987	2	B#31050; C#1690	10	US	0	1990-04-22	1990	4	0				2	1		343	34.5833		863	-86.5833
22131	1	68	146758402	0	7A	11	3		10	0	0	6			431	43.25	795	-79.9167		10433			4	1330	9231991	23	9	1991	88	B#33095; C#1294	10	US	0	1994-03-25	1994	3	0				1	1		364	36.75		785	-78.9167
22137	1	68	146759438	0	7A	11	3		10	0	0	6			482	48.4167	891	-89.25		10106			4	1330	8301989	30	8	1989	2	B#31546; C#1091	10	US	0	1991-03-11	1991	3	0				2	1		343	34.5833		862	-86.4167
22149	1	68	146770950	0	7A	11	3		10	0	0	6			483	48.5833	810	-81.0833		10336			5	1330	9141989	14	9	1989	46	B#30958; C#1190	10	US	0	1990-03-18	1990	3	0				1	1		390	39.0833		761	-76.25
22153	1	68	148749222	0	7A	18	3		10	0	0	6			525	52.9167	914	-91.75		21979			4	1330	9051992	5	9	1992	39	B#99020; C#0399	10	US	0	1999-01-20	1999	1	0				2	1		370	37.0833		885	-88.9167
22165	1	68	148789699	0	7A	18	3		10	0	0	6			461	46.25	833	-83.5833		10554			4	1330	9131995	13	9	1995	82	B#98015; C#0298	10	US	0	1998-01-15	1998	1	0				2	1		355	35.9167		835	-83.9167
22171	1	68	148790727	0	7A	18	3		10	0	0	6			482	48.4167	891	-89.25		10106			4	1330	8311994	31	8	1994	7	B#03042; C#0603	10	US	0	2003-02-11	2003	2	0				2	1		353	35.5833		904	-90.75
22178	1	68	149724915	0	7A	1	3		10	0	0	6			482	48.4167	891	-89.25		10106			4	1330	9011999	1	9	1999	63	B#03022; C#0303	10	US	0	2003-01-22	2003	1	0				1	1		354	35.75		785	-78.9167
22180	1	68	149724950	0	7A	1	3		10	0	0	6			482	48.4167	891	-89.25		10106			4	1330	9121999	12	9	1999	27	B#01022; C#0401	10	US	0	2001-01-22	2001	1	0				1	1		342	34.4167		825	-82.9167
22184	1	68	149724968	0	7A	1	3		10	0	0	6			482	48.4167	891	-89.25		10106			4	1330	9151999	15	9	1999	82	B#00038; C#0600	10	US	0	2000-02-07	2000	2	0				2	1		360	36.0833		884	-88.75
22190	1	68	149726323	0	7A	1	3		10	0	0	6			482	48.4167	891	-89.25		10106			5	1330	9231999	23	9	1999	7	B#01011; C#0301	10	US	0	2001-01-11	2001	1	0				2	1		350	35.0833		904	-90.75
22192	1	68	149726333	0	7A	1	3		10	0	0	6			482	48.4167	891	-89.25		10106			4	1330	9241999	24	9	1999	46	B#01023; C#0401	10	US	0	2001-01-23	2001	1	0				1	1		383	38.5833		764	-76.75
22197	1	68	149790087	0	7A	1	3		10	0	0	6			483	48.5833	810	-81.0833		10336			5	1330	8162001	16	8	2001	82	B#06009; C#0206	10	US	0	2006-01-14	2006	1	0				2	1		353	35.5833		841	-84.25
22204	1	68	149794362	0	7A	1	3		10	0	0	6			482	48.4167	891	-89.25		10106			4	1330	9062000	6	9	2000	42	B#01035; C#0601	10	US	0	2001-02-04	2001	2	0				2	1		301	30.25		905	-90.9167
22206	1	68	149794902	0	7A	1	3		10	0	0	6			482	48.4167	891	-89.25		10106			4	1330	9172000	17	9	2000	88	B#05023; C#0305	10	US	0	2005-01-23	2005	1	0				1	1		375	37.9167		765	-76.9167
22208	1	68	149794966	0	7A	1	3		10	0	0	6			482	48.4167	891	-89.25		10106			5	1330	8312001	31	8	2001	51	B#02007; C#0102	10	US	0	2002-01-07	2002	1	0				2	1		343	34.5833		892	-89.4167
22210	1	68	150759834	0	7A	11	3		10	0	0	6			461	46.25	791	-79.25		10139			4	1330	8141992	14	8	1992	39	B#98068; C#1098	10	US	0	1998-03-09	1998	3	0				2	1		383	38.5833		831	-83.25
22252	1	68	152771662	0	7A	1	3		10	0	0	6			483	48.5833	795	-79.9167		10236			4	1330	8252000	25	8	2000	39	B#01022; C#0401 Fix HP longitude to correspond to long deg blk.	33	US	0	2001-01-22	2001	1	0				2	1		364	36.75		843	-84.5
22268	1	68	152779012	0	7A	1	3		10	0	0	6			482	48.4167	891	-89.25		10106			4	1330	8312001	31	8	2001	39	B#03071; C#1003	10	US	0	2003-03-12	2003	3	0				2	1		370	37.0833		851	-85.25
22270	1	68	152779043	0	7A	1	3		10	0	0	6			482	48.4167	891	-89.25		10106			4	1330	9132001	13	9	2001	7	B#06029; C#0506	10	US	0	2006-02-04	2006	2	0				2	1		353	35.5833		905	-90.9167
22271	1	68	152779059	0	7A	1	3		10	0	0	6			482	48.4167	891	-89.25		10106			4	1330	9162001	16	9	2001	34	B#04011; C#0604	10	US	0	2004-01-11	2004	1	0				2	1		384	38.75		891	-89.25
22275	1	68	152779071	0	7A	1	3		10	0	0	6			482	48.4167	891	-89.25		10106			4	1330	9202001	20	9	2001	61	B#03021; C#0303	10	US	0	2003-01-21	2003	1	0				1	1		405	40.9167		723	-72.5833
22293	1	68	152799233	0	7A	1	3		10	0	0	6			474	47.75	794	-79.75		10137			4	1330	8192000	19	8	2000	66	B#01008; C#0201	10	US	0	2001-01-08	2001	1	0				2	1		391	39.25		840	-84.0833
22298	1	68	153730387	0	7A	1	3		10	0	0	6			472	47.4167	800	-80.0833		10331			5	1330	8092001	9	8	2001	80		10	US		2007-01-03	2007	1	0	SW			1	1		335	33.9167		803	-80.5833
22299	1	68	153730388	0	7A	1	3		10	0	0	6			472	47.4167	800	-80.0833		10331			4	1330	8092001	9	8	2001	88	B#02021; C#0302	10	US	0	2002-01-21	2002	1	0				1	1		372	37.4167		770	-77.0833
22325	1	68	161737386	0	7A	1	3		10	0	0	6			445	44.9167	750	-75.0833		10660			4	1330	8292000	29	8	2000	46	B#01080; C#1201	10	US	0	2001-03-21	2001	3	0				1	1		382	38.4167		760	-76.0833
22338	1	68	163715547	0	7A	1	3		10	0	0	6			472	47.4167	800	-80.0833		10331			4	1330	8142001	14	8	2001	39	B#04014; C#0204	10	US	0	2004-01-14	2004	1	0				2	1		372	37.4167		862	-86.4167
22339	1	68	163715552	0	7A	1	3		10	0	0	6			472	47.4167	801	-80.25		10331			4	1330	8152001	15	8	2001	39	B#02010; C#0202	10	US	0	2002-01-10	2002	1	0				2	1		380	38.0833		844	-84.75
22340	1	68	163715560	0	7A	1	3		10	0	0	6			472	47.4167	801	-80.25		10331			4	1330	8162001	16	8	2001	63	B#05018; C#0305	10	US	0	2005-01-18	2005	1	0				1	1		362	36.4167		793	-79.5833
22342	1	68	163715572	0	7A	1	3		10	0	0	6			472	47.4167	801	-80.25		10331			5	1330	8172001	17	8	2001	46		10	US	31	2010-01-05	2010	1	0	NW		31	1	1		390	39.0833		772	-77.4167
22345	1	68	163729718	0	7A	1	3		10	0	0	6			472	47.4167	801	-80.25		10331			5	1330	8232002	23	8	2002	72	B#04012; C#0204	10	US	0	2004-01-12	2004	1	0				1	1		403	40.5833		755	-75.9167
22350	1	68	163729953	0	7A	1	3		1	0	0	6	0		472	47.3917	800	-80.075		10331			5	1330	8102011	10	8	2011	88	assigned state cp (town and county mismatch);;	12	US	550	2012-01-16	2012	1	0			550	1	1		373	37.5004	SWIFT CREEK SWAMP: BUCKBRUSH	783	-78.5
22352	1	68	164706747	0	7A	1	3		10	0	0	6			482	48.4167	891	-89.25		10106			5	1330	8282002	28	8	2002	39	B#06024; C#0406	10	US	0	2006-01-28	2006	1	0				2	1		363	36.5833		891	-89.25
22353	1	68	164706775	0	7A	1	3		10	0	0	6			482	48.4167	891	-89.25		10106			5	1330	9032002	3	9	2002	34	B#03007; C#0103	10	US	0	2003-01-07	2003	1	0				2	1		381	38.25		885	-88.9167
22354	1	68	164706796	0	7A	1	3		10	0	0	6			482	48.4167	891	-89.25		10106			4	1330	9052002	5	9	2002	7	B#06012; C#0206	10	US	0	2006-01-14	2006	1	0				2	1		330	33.0833		925	-92.9167
22360	1	68	164720818	0	7A	1	3		10	0	0	6			481	48.25	801	-80.25		10137			5	1330	8292002	29	8	2002	46	B#03021; C#0303	10	US	0	2003-01-21	2003	1	0				1	1		381	38.25		765	-76.9167
22361	1	68	164740202	0	7A	1	3		1	0	0	6			471	47.2917	801	-80.275		10331			4	1330	8102009	10	8	2009	82	species discrepancy, no contact info available to verify details	10	US	65	2012-01-28	2012	1	0	N		65	2	1		352	35.4167		845	-84.9167
22362	1	68	164740242	0	7A	1	3		1	0	0	6			472	47.425	800	-80.125		10331			5	1330	8132009	13	8	2009	46		10	US	25	2010-01-15	2010	1	0			25	1	1		393	39.5833		760	-76.0833
22368	1	68	164757610	0	7A	1	3		10	0	0	6			474	47.75	794	-79.75		10549			4	1330	8132006	13	8	2006	35		10	US		2007-01-04	2007	1	0	S			2	1		383	38.5833	LONG POND	873	-87.5833
22390	1	68	165777077	0	7A	1	3		1	0	0	6			453	45.5083	742	-74.3417		10660			5	1330	9232008	23	9	2008	72	USED TOWN 10 MIN BLK -- MP;	10	US	109	2009-01-19	2009	1	0	E		109	1	1		404	40.75	SHOT RIGHT ON THE RIVER	765	-76.9167
22399	1	68	165782612	0	7A	1	3		10	0	0	6			482	48.4167	891	-89.25		10741			5	1330	9252003	25	9	2003	39		10	US	85	2008-01-28	2008	1	0	S			2	1		371	37.25		860	-86.0833
22402	1	68	166707833	0	7A	1	3		10	0	3	6			461	46.25	791	-79.25		10139		307034	4	1330	8092002	9	8	2002	88	B#04032; C#0504	10	US	0	2004-02-01	2004	2	0				1	1		373	37.5833		764	-76.75
22404	1	68	166707853	0	7A	1	3		10	0	3	6			461	46.25	791	-79.25		10139		307039	4	1330	8162002	16	8	2002	39	B#04011; C#0204	10	US	0	2004-01-11	2004	1	0				2	1		383	38.5833		834	-83.75
22407	1	68	166707926	0	7A	1	3		10	0	4	6			472	47.4167	801	-80.25		10331			4	1330	8152002	15	8	2002	2	B#03021; C#0303	10	US	0	2003-01-21	2003	1	0				2	1		344	34.75		863	-86.5833
22408	1	68	166707945	0	7A	1	3		10	0	3	6			472	47.4167	800	-80.0833		10331		307062	5	1330	8162002	16	8	2002	66	B#03040; C#0603	10	US	0	2003-02-09	2003	2	0				2	1		395	39.9167		822	-82.4167
22410	1	68	166708001	0	7A	1	3		10	0	3	6			472	47.4167	800	-80.0833		10331		307076	5	1330	8042002	4	8	2002	66	B#03022; C#0303	10	US	0	2003-01-22	2003	1	0				2	1		394	39.75		841	-84.25
22415	1	68	166708161	0	7A	1	3		10	0	3	6			483	48.5833	812	-81.4167		10336		307116	5	1330	8242002	24	8	2002	66	B#06017; REWARD BAND HAD TO BE ETCHED - NOW ADDED - NAME CORRECTED; SPELLING C; C#0306	10	US	0	2006-01-21	2006	1	0				2	1		404	40.75		823	-82.5833
22425	1	68	166737455	0	7A	1	3		10	0	3	6			472	47.4167	801	-80.25		10331		366362	4	1330	8232005	23	8	2005	2	B#06009; C#0206	10	US	0	2006-01-14	2006	1	0				2	1		335	33.9167		855	-85.9167
22433	1	68	171728449	0	7A	1	3		10	0	0	6			482	48.4167	891	-89.25		10741			4	1330	9162003	16	9	2003	72	assigned 10 min blk of loc des;	10	US	71	2012-05-26	2012	5	0	NW		71	1	1		401	40.25	MIDDLECREEK	761	-76.25
22448	1	68	171744442	0	7A	1	3		10	0	0	6			482	48.4167	891	-89.25		10741			4	1330	8202004	20	8	2004	82	B#05026; C#0405	10	US	0	2005-01-26	2005	1	0				2	1		353	35.5833		871	-87.25
22449	1	68	171744495	0	7A	1	3		10	0	0	6			482	48.4167	891	-89.25		10741			5	1330	9012004	1	9	2004	39	B#05025; C#0305	10	US	0	2005-01-25	2005	1	0				2	1		375	37.9167		873	-87.5833
22452	1	68	171744808	0	7A	1	3		10	0	0	6			482	48.4167	891	-89.25		10741			4	1330	9022004	2	9	2004	39	B#05025; C#0305	10	US	0	2005-01-25	2005	1	0				2	1		371	37.25		870	-87.0833
22453	1	68	171744858	0	7A	1	3		10	0	0	6			482	48.4167	891	-89.25		10741			4	1330	9102004	10	9	2004	49	B#05004; C#5204	10	US	0	2005-01-04	2005	1	0				2	1		441	44.25		841	-84.25
22457	1	68	171744876	0	7A	1	3		10	0	0	6			482	48.4167	891	-89.25		10741			4	1330	9142004	14	9	2004	49	B#05004; C#0205	10	US	0	2005-01-04	2005	1	0				2	1		444	44.75		853	-85.5833
22460	1	68	173700409	0	7A	1	3		10	0	3	6			425	42.9167	812	-81.4167		10632		359378	4	1330	8262005	26	8	2005	66		10	US	31	2010-01-06	2010	1	0	W			2	1	Shot.	401	40.25		814	-81.75
22466	1	68	173731158	0	7A	1	3		10	0	4	6			472	47.4167	800	-80.0833		10331			4	1330	8212004	21	8	2004	39	B#05025; C#0305	10	US	0	2005-01-25	2005	1	0				2	1		372	37.4167		875	-87.9167
22476	1	68	173740928	0	7A	1	3		10	0	4	6			483	48.5833	812	-81.4167		10336			5	1330	8172004	17	8	2004	82		10	US	45	2009-01-23	2009	1	0	NE		45	2	1		355	35.9167		891	-89.25
22477	1	68	173740947	0	7A	1	3		10	0	3	6			483	48.5833	812	-81.4167		10336		354114	4	1330	8232004	23	8	2004	2	B#05032; C#0905	10	US	0	2005-02-01	2005	2	0				2	1		343	34.5833		863	-86.5833
22484	1	68	173750497	0	7A	1	3		10	0	3	6			482	48.4167	891	-89.25		10741		350475	5	1330	9212005	21	9	2005	35		10	US		2007-01-16	2007	1	0	NW			2	1		374	37.75	WABASH RIVER	880	-88.0833
22491	1	68	173773879	0	7A	1	3		1	0	3	6			472	47.3417	801	-80.2917		10331		397006	5	1330	8162008	16	8	2008	39	MOD PLACE -- MP	10	US	7	2009-01-02	2009	1	0	W			2	1		370	37.0833		890	-89.0833
22526	1	68	175749826	0	7A	1	3		10	0	0	6			422	42.4167	822	-82.4167		10632			4	1330	9092006	9	9	2006	34	finder called with corr. band #, originally reported 19826	10	US	59	2008-01-17	2008	1	0				2	1		374	37.75		881	-88.25
22529	1	68	175750857	0	7A	1	3		1	0	0	6			422	42.4417	822	-82.3583		10632			5	1330	9062007	6	9	2007	66		10	US	131	2008-01-22	2008	1	0				2	1	Shot.	390	39.0833		830	-83.0833
22531	1	68	175786818	0	7A	1	3		10	0	0	6			424	42.75	805	-80.9167		10811			4	1330	9022009	2	9	2009	82		10	US	51	2010-01-06	2010	1	0	N		51	2	1		352	35.4167		860	-86.0833
22538	1	68	179723776	0	7A	1	3		1	0	4	6			483	48.6083	795	-79.925		10671			5	1330	9052007	5	9	2007	61		10	US	73	2009-01-10	2009	1	0	W			1	1		431	43.25	OAK ORCHARD RIVER	782	-78.4167
22540	1	68	179723929	0	7A	1	3		1	0	3	6			454	45.725	770	-77.025		10671		391783	5	1330	9142008	14	9	2008	46		10	US	25	2009-01-16	2009	1	0	E			1	1		393	39.5833		760	-76.0833
22542	1	68	179723950	0	7A	1	3		1	0	4	6			443	44.6083	795	-79.9417		10671			4	1330	9212008	21	9	2008	82	fndr emailed 8/26/09 that spp. was abdu;	10	US	161	2009-01-04	2009	1	0	NE			2	1		363	36.5833	CROSS CREEKS REFUGE	874	-87.75
22583	1	68	182790369	0	7A	1	3		10	0	3	6			482	48.4167	891	-89.25		10741		410693	4	1330	8232008	23	8	2008	66		10	US	23	2011-01-17	2011	1	0	N		23	2	1		395	39.9167		834	-83.75
22584	1	68	182790389	0	7A	1	3		10	0	3	6			482	48.4167	891	-89.25		10741		410698	4	1330	8252008	25	8	2008	35	FINDER SAYS HE WAS IN JACKSON CO. WHICH IS 3 MILES WNW BUT IN SAME 10 MIN BLK -- MP	10	US	143	2009-01-02	2009	1	0	WSW			2	1		384	38.75	2ND NATION	855	-85.9167
22607	1	68	191702913	0	7A	41	3		10	0	3	6			482	48.4167	891	-89.25		10741		398104	4	1330	9112008	11	9	2008	39		10	US	75	2011-09-26	2011	9	0			0	2	1		363	36.5833		891	-89.25
22616	1	68	191715704	0	7A	41	3		1	0	4	6			472	47.3417	801	-80.2917		10331			5	1330	8142007	14	8	2007	88	adj cnty; fndr emailed 9/8/09 that spp. is 1330;	10	US	33	2009-01-10	2009	1	0	E		57	1	1		381	38.25		770	-77.0833
22620	1	68	191716193	0	7A	41	3		1	0	3	6			422	42.4417	822	-82.3583		10632		395149	4	1330	9052007	5	9	2007	63		10	US	15	2011-01-27	2011	1	0			15	1	1		355	35.9167		765	-76.9167
22621	1	68	191716527	0	7A	41	3		10	0	3	6			482	48.4167	891	-89.25		10741		395469	4	1330	9112007	11	9	2007	59	BAILEY'S LAST RETRIEVE;	10	US	25	2008-02-01	2008	2	0				1	1		401	40.25	CANTON DRAIN (CCGC)	743	-74.5833
22624	1	68	191780656	0	7A	41	3		1	0	70	6			460	46.125	793	-79.5583		10671			5	1330	9062011	6	9	2011	88		10	US	1	2012-01-03	2012	1	0	W		1	1	1		373	37.5833		755	-75.9167
22627	1	68	192704705	0	7A	41	3		0	0	0	6			481	48.3289	812	-81.4758		10811	N/A		5	1330	9042011	4	9	2011	66	loc des found in place 10 in blk;	10	US	145	2012-01-07	2012	1	0	S		145	2	1		384	38.75	OHIO RIVER	830	-83.0833
22638	1	68	230736679	0	7A	11	3		10	0	0	6			482	48.4167	891	-89.25		10106			5	1330	9131988	13	9	1988	39	B#31026; C#1490	10	US	0	1990-04-08	1990	4	0				2	1		370	37.0833		890	-89.0833
22642	1	68	230736804	0	7A	11	3		10	0	0	6			482	48.4167	891	-89.25		10106			4	1330	9261988	26	9	1988	82	B#31047; C#1690	10	US	0	1990-04-22	1990	4	0				2	1		361	36.25		862	-86.4167
22646	1	68	230743371	0	7A	11	3		10	0	0	6			445	44.9167	784	-78.75		10361			4	1330	8261990	26	8	1990	39	B#97031; C#0597	10	US	0	1997-01-31	1997	1	0				2	1		375	37.9167		874	-87.75
22659	1	68	230769376	0	7A	11	3		10	0	0	6			461	46.25	825	-82.9167		10554			5	1330	9031992	3	9	1992	82	B#33102; C#1494	10	US	0	1994-04-08	1994	4	0				2	1		361	36.25		880	-88.0833
22663	1	68	230769452	0	7A	11	3		10	0	0	6			482	48.4167	891	-89.25		10106			4	1330	8291990	29	8	1990	82	B#33048; C#1194	10	US	0	1994-03-18	1994	3	0				2	1		353	35.5833		850	-85.0833
22697	1	68	231755844	0	7A	11	3		10	0	0	6			443	44.5833	795	-79.9167		10337			4	1330	9131989	13	9	1989	63	B#33036; C#1094	10	US	0	1994-03-11	1994	3	0				1	1		354	35.75		802	-80.4167
22721	1	68	231766906	0	7A	11	3		10	0	0	6			445	44.9167	750	-75.0833		10330			4	1330	9081990	8	9	1990	46	B#32000; C#0992	10	US	0	1992-03-03	1992	3	0				1	1		394	39.75		761	-76.25
22730	1	68	231767855	0	7A	11	3		10	0	0	6			483	48.5833	811	-81.25		10336			4	1330	9011992	1	9	1992	88	B#35470; C#1896	10	US	0	1996-05-05	1996	5	0				1	1		370	37.0833		771	-77.25
22755	1	68	233721822	0	7A	11	3		10	0	0	6			443	44.5833	795	-79.9167		10337			5	1330	8151991	15	8	1991	21	B#34579; C#0695	10	US	0	1995-02-11	1995	2	0				1	1		391	39.25		753	-75.5833
22762	1	68	233755709	0	7A	11	3		10	0	0	6			482	48.4167	891	-89.25		10106			4	1330	9221992	22	9	1992	35	B#97007; C#0197	10	US	0	1997-01-07	1997	1	0				2	1		375	37.9167		874	-87.75
22765	1	68	233755757	0	7A	11	3		10	0	0	6			482	48.4167	891	-89.25		10106			4	1330	8181993	18	8	1993	66	B#34636; C#0895	10	US	0	1995-02-25	1995	2	0				2	1		390	39.0833		841	-84.25
22783	1	68	234701619	0	7A	11	3		10	0	0	6			443	44.5833	795	-79.9167		10337			4	1330	9121992	12	9	1992	66	B#35489; C#1996	10	US	0	1996-05-12	1996	5	0				2	1		390	39.0833		840	-84.0833
22786	1	68	234702034	0	7A	11	3		10	0	0	6			443	44.5833	795	-79.9167		10337			4	1330	9051994	5	9	1994	27	B#35271; C#1096 Fix HP longitude to correspond to long deg blk.	33	US	0	1996-03-10	1996	3	0				1	1		344	34.75		853	-85.5
22790	1	68	234702307	0	7A	11	3		10	0	0	6			443	44.5833	795	-79.9167		10337			5	1330	8121994	12	8	1994	82	B#99008; C#0299	10	US	0	1999-01-08	1999	1	0				2	1		362	36.4167		872	-87.4167
22799	1	68	234727560	0	7A	11	3		10	0	0	6			483	48.5833	810	-81.0833		10336			4	1330	8181992	18	8	1992	88	B#00018; C#0600	10	US	0	2000-01-18	2000	1	0				1	1		365	36.9167		763	-76.5833
22802	1	68	234727862	0	7A	11	3		10	0	0	6			483	48.5833	811	-81.25		10336			4	1330	9051992	5	9	1992	35	B#00005; C#0100	10	US	0	2000-01-05	2000	1	0				2	1		383	38.5833		862	-86.4167
22805	1	68	234728000	0	7A	11	3		10	0	0	6			483	48.5833	810	-81.0833		10336			4	1330	9131992	13	9	1992	39	B#61037; C#0601	10	US	0	2001-02-11	2001	2	0				2	1		383	38.5833		834	-83.75
22807	1	68	234729180	0	7A	11	3		10	0	0	6			443	44.5833	795	-79.9167		10337			5	1330	8011992	1	8	1992	27	B#32641; C#2093 Fix HP longitude to correspond to long deg blk.	33	US	0	1993-05-20	1993	5	0				1	1		332	33.4167		833	-83.5
22810	1	68	234729523	0	7A	11	3		10	0	0	6			482	48.4167	891	-89.25		10106			4	1330	8271991	27	8	1991	82	B#97016; C#0297 Fix HP longitude to correspond to long deg blk.	33	US	0	1997-01-16	1997	1	0				2	1		362	36.4167		893	-89.5
22814	1	68	234729862	0	7A	11	3		10	0	0	6			482	48.4167	891	-89.25		10106			4	1330	8181992	18	8	1992	52	B#97010; C#0997	10	US	0	1997-01-10	1997	1	0				2	1		363	36.5833		892	-89.4167
22817	1	68	234729885	0	7A	11	3		10	0	0	6			482	48.4167	891	-89.25		10106			4	1330	8191992	19	8	1992	82	B#33146; C#1894	10	US	0	1994-05-06	1994	5	0				2	1		355	35.9167		892	-89.4167
22820	1	68	234732594	0	7A	11	3		10	0	0	6			422	42.4167	822	-82.4167		10204			4	1330	8201992	20	8	1992	27	B#33030; C#1094	10	US	0	1994-03-11	1994	3	0				1	1		334	33.75		832	-83.4167
22822	1	68	234733420	0	7A	11	3		10	0	0	6			425	42.9167	805	-80.9167		10204			4	1330	9031994	3	9	1994	82	B#99028; C#0499	10	US	0	1999-01-28	1999	1	0				2	1		360	36.0833		892	-89.4167
22824	1	68	234741610	0	7A	11	3		10	0	0	6			482	48.4167	891	-89.25		10106			4	1330	8211992	21	8	1992	7	B#33139; C#1794	10	US	0	1994-04-29	1994	4	0				2	1		342	34.4167		910	-91.0833
22829	1	68	234741625	0	7A	11	3		10	0	0	6			482	48.4167	891	-89.25		10106			4	1330	8251992	25	8	1992	80	B#32481; C#0893	10	US	0	1993-02-25	1993	2	0				1	1		334	33.75		803	-80.5833
22830	1	68	234741631	0	7A	11	3		10	0	0	6			482	48.4167	891	-89.25		10106			4	1330	8261992	26	8	1992	2	B#32506; C#1093	10	US	0	1993-03-11	1993	3	0				2	1		344	34.75		860	-86.0833
22842	1	68	234742195	0	7A	11	3		10	0	0	6			483	48.5833	811	-81.25		10336			4	1330	8081997	8	8	1997	66	B#99035; C#0599	10	US	0	1999-02-04	1999	2	0				2	1		391	39.25		833	-83.5833
22851	1	68	236725713	0	7A	4	3		10	0	0	6			482	48.4167	891	-89.25		10106			4	1330	9221994	22	9	1994	63	B#00018; C#1400	10	US	0	2000-01-18	2000	1	0				1	1		361	36.25		761	-76.25
22855	1	68	236725743	0	7A	4	3		10	0	0	6			482	48.4167	891	-89.25		10106			5	1330	9291994	29	9	1994	39	B#97255; C#3797 Fix HP longitude to correspond to long deg blk.	33	US	0	1997-09-12	1997	9	0				2	1		374	37.75		873	-87.5
22856	1	68	236725745	0	7A	4	3		10	0	0	6			482	48.4167	891	-89.25		10106			4	1330	9291994	29	9	1994	82	B#02029; C#0402	10	US	0	2002-01-29	2002	1	0				2	1		361	36.25		863	-86.5833
22863	1	68	236725796	0	7A	4	3		10	0	0	6			482	48.4167	891	-89.25		10106			4	1330	8291995	29	8	1995	82	B#35345; C#1296	10	US	0	1996-03-24	1996	3	0				2	1		361	36.25		890	-89.0833
22871	1	68	236731815	0	7A	4	3		10	0	0	6			424	42.75	805	-80.9167		10204			4	1330	8241994	24	8	1994	82	B#35298; C#1096	10	US	0	1996-03-10	1996	3	0				2	1		361	36.25		880	-88.0833
22874	1	68	236735406	0	7A	4	3		10	0	0	6			525	52.9167	914	-91.75		21979			4	1330	9021993	2	9	1993	88	B#34667; C#0995	10	US	0	1995-03-04	1995	3	0				1	1		383	38.5833		771	-77.25
22877	1	68	236735509	0	7A	4	3		10	0	0	6			525	52.9167	914	-91.75		21979			4	1330	9051993	5	9	1993	88	B#97010; C#0297	10	US	0	1997-01-10	1997	1	0				1	1		364	36.75		782	-78.4167
22880	1	68	236736275	0	7A	4	3		10	0	0	6			435	43.9167	802	-80.4167		10511			4	1330	8101995	10	8	1995	82	B#01023; C#0401	10	US	0	2001-01-23	2001	1	0				2	1		350	35.0833		851	-85.25
22889	1	68	236788958	0	7A	4	3		10	0	0	6			482	48.4167	891	-89.25		10106			4	1330	9081995	8	9	1995	82	B#01023; C#0401	10	US	0	2001-01-23	2001	1	0				2	1		360	36.0833		883	-88.5833
22892	1	68	236788974	0	7A	4	3		10	0	0	6			482	48.4167	891	-89.25		10106			4	1330	9121995	12	9	1995	82	B#97021; C#0397	10	US	0	1997-01-21	1997	1	0				2	1		360	36.0833		892	-89.4167
22905	1	68	237726798	0	7A	11	3		10	0	0	6			483	48.5833	811	-81.25		10336			4	1330	9181993	18	9	1993	27	B#00018; C#0300	10	US	0	2000-01-18	2000	1	0				1	1		341	34.25		851	-85.25
22907	1	68	237726934	0	7A	11	3		10	0	0	6			483	48.5833	811	-81.25		10336			5	1330	8101997	10	8	1997	66	B#00019; C#0300	10	US	0	2000-01-19	2000	1	0				2	1		390	39.0833		815	-81.9167
22908	1	68	237727156	0	7A	11	3		10	0	0	6			433	43.5833	812	-81.4167		10349			4	1330	8101996	10	8	1996	80	B#97027; C#0497	10	US	0	1997-01-27	1997	1	0				1	1		341	34.25		820	-82.0833
22909	1	68	237733477	0	7A	11	3		10	0	0	6			423	42.5833	803	-80.5833		10204			5	1330	9071993	7	9	1993	88	B#33094; C#1294	10	US	0	1994-03-25	1994	3	0				1	1		381	38.25		784	-78.75
22910	1	68	237734085	0	7A	11	3		10	0	0	6			430	43.0833	805	-80.9167		10204			4	1330	9141993	14	9	1993	39	B#35584; C#3696	10	US	0	1996-09-08	1996	9	0				2	1		370	37.0833		882	-88.4167
22913	1	68	237759178	0	7A	11	3		10	0	0	6			474	47.75	794	-79.75		10137			4	1330	8171996	17	8	1996	39	B#00005; C#0100	10	US	0	2000-01-05	2000	1	0				2	1		371	37.25		853	-85.5833
22921	1	68	237792136	0	7A	11	3		10	0	0	6			472	47.4167	800	-80.0833		10331			4	1330	8201994	20	8	1994	63	B#00011; C#0200	10	US	0	2000-01-11	2000	1	0				1	1		350	35.0833		800	-80.0833
22922	1	68	237792138	0	7A	11	3		10	0	0	6			472	47.4167	801	-80.25		10331			5	1330	8201994	20	8	1994	39	B#34593; C#0695	10	US	0	1995-02-11	1995	2	0				2	1		371	37.25		885	-88.9167
22931	1	68	237795638	0	7A	11	3		10	0	0	6			445	44.9167	750	-75.0833		10330			4	1330	9051995	5	9	1995	46	B#35493; C#2096	10	US	0	1996-05-19	1996	5	0				1	1		392	39.4167		762	-76.4167
22938	1	68	237798742	0	7A	11	3		10	0	0	6			483	48.5833	810	-81.0833		10336			4	1330	8311996	31	8	1996	66	B#03033; C#0503	10	US	0	2003-02-02	2003	2	0				2	1		395	39.9167		834	-83.75
22939	1	68	238703855	0	7A	4	3		10	0	0	6			443	44.5833	795	-79.9167		10337			4	1330	8131997	13	8	1997	82	B#99071; C#1199	10	US	0	1999-03-12	1999	3	0				2	1		354	35.75		840	-84.0833
22941	1	68	238703859	0	7A	4	3		10	0	0	6			443	44.5833	795	-79.9167		10337			4	1330	8181997	18	8	1997	27	B#98015; C#0698	10	US	0	1998-01-15	1998	1	0				1	1		333	33.5833		835	-83.9167
22947	1	68	238735347	0	7A	4	3		10	0	0	6			472	47.4167	793	-79.5833		10137			5	1330	8201997	20	8	1997	66	B#99027; C#0499	10	US	0	1999-01-27	1999	1	0				2	1		393	39.5833		810	-81.0833
22951	1	68	238735969	0	7A	4	3		10	0	0	6			473	47.5833	794	-79.75		10137			5	1330	8172000	17	8	2000	88	B#03021; C#0303	10	US	0	2003-01-21	2003	1	0				1	1		390	39.0833		780	-78.0833
22953	1	68	238747852	0	7A	4	3		10	0	0	6			433	43.5833	812	-81.4167		10349			4	1330	8042000	4	8	2000	63	B#03022; C#0403	10	US	0	2003-01-22	2003	1	0				1	1		361	36.25		794	-79.75
22960	1	68	238761959	0	7A	4	3		10	0	0	6			472	47.4167	801	-80.25		10331			4	1330	8291996	29	8	1996	66	B#99007; C#0199	10	US	0	1999-01-07	1999	1	0				2	1		392	39.4167		835	-83.9167
22964	1	68	239755514	0	7A	4	3		10	0	0	6			482	48.4167	891	-89.25		10106			4	1330	8211996	21	8	1996	82	B#97060; C#0997	10	US	0	1997-03-01	1997	3	0				2	1		360	36.0833		883	-88.5833
22965	1	68	239755519	0	7A	4	3		10	0	0	6			482	48.4167	891	-89.25		10106			4	1330	8231996	23	8	1996	27	B#02006; C#0102	10	US	0	2002-01-06	2002	1	0				1	1		340	34.0833		852	-85.4167
22966	1	68	239755526	0	7A	4	3		10	0	0	6			482	48.4167	891	-89.25		10106			4	1330	8231996	23	8	1996	88	B#97013; C#0297	10	US	0	1997-01-13	1997	1	0				1	1		364	36.75		814	-81.75
22969	1	68	239755592	0	7A	4	3		10	0	0	6			482	48.4167	891	-89.25		10106			4	1330	9241996	24	9	1996	35	B#99074; C#1199	10	US	0	1999-03-15	1999	3	0				2	1		375	37.9167		873	-87.5833
22971	1	68	239755595	0	7A	4	3		10	0	0	6			482	48.4167	891	-89.25		10106			4	1330	9251996	25	9	1996	82	B#03008; C#0103	10	US	0	2003-01-08	2003	1	0				2	1		361	36.25		881	-88.25
22975	1	68	239755777	0	7A	4	3		10	0	0	6			482	48.4167	891	-89.25		10106			4	1330	8161997	16	8	1997	82	B#02006; C#0102	10	US	0	2002-01-06	2002	1	0				2	1		362	36.4167		875	-87.9167
22977	1	68	239764708	0	7A	4	3		10	0	0	6			472	47.4167	801	-80.25		10331			5	1330	8161997	16	8	1997	82	B#00027; C#0400	10	US	0	2000-01-27	2000	1	0				2	1		353	35.5833		871	-87.25
22979	1	68	239764797	0	7A	4	3		10	0	0	6			472	47.4167	801	-80.25		10331			5	1330	8211997	21	8	1997	82	B#98005; C#0198	10	US	0	1998-01-05	1998	1	0				2	1		352	35.4167		860	-86.0833
22988	1	68	239789295	0	7A	4	3		10	0	0	6			435	43.9167	774	-77.75		10326			4	1330	9081995	8	9	1995	82	B#97034; C#0597	10	US	0	1997-02-03	1997	2	0				2	1		361	36.25		863	-86.5833
22991	1	68	240720112	0	7A	4	3		10	0	0	6			472	47.4167	800	-80.0833		10331			5	1330	8111997	11	8	1997	46	B#99020; C#0399	10	US	0	1999-01-20	1999	1	0				1	1		383	38.5833		771	-77.25
22995	1	68	240734687	0	7A	4	3		10	0	0	6			435	43.9167	802	-80.4167		10511			4	1330	8281997	28	8	1997	61	B#01003; C#0101	10	US	0	2001-01-03	2001	1	0				1	1		420	42.0833		771	-77.25
22996	1	68	240735106	0	7A	4	3		10	0	0	6			422	42.4167	822	-82.4167		10632			4	1330	8271996	27	8	1996	39	B#97132; C#1997	10	US	0	1997-05-12	1997	5	0				2	1		375	37.9167		863	-86.5833
23001	1	68	240739218	0	7A	4	3		10	0	0	6			472	47.4167	800	-80.0833		10331			4	1330	8031998	3	8	1998	61	B#01011; C#0301	10	US	0	2001-01-11	2001	1	0				1	1		424	42.75		770	-77.0833
23006	1	68	240750408	0	7A	4	3		10	0	0	6			445	44.9167	750	-75.0833		10660			4	1330	9301998	30	9	1998	63	B#03028; C#0403	10	US	0	2003-01-28	2003	1	0				1	1		355	35.9167		753	-75.5833
23014	1	68	240761964	0	7A	4	3		10	0	0	6			422	42.4167	822	-82.4167		10632			4	1330	9061998	6	9	1998	2	B#99015; C#0399	10	US	0	1999-01-15	1999	1	0				2	1		345	34.9167		854	-85.75
23024	1	68	240762861	0	7A	4	3		10	0	0	6			482	48.4167	891	-89.25		10106			4	1330	8211999	21	8	1999	39	B#02015; C#0202	10	US	0	2002-01-15	2002	1	0				2	1		371	37.25		865	-86.9167
23026	1	68	240762886	0	7A	4	3		10	0	0	6			482	48.4167	891	-89.25		10106			5	1330	8271999	27	8	1999	82	B#00023; C#0400	10	US	0	2000-01-23	2000	1	0				2	1		362	36.4167		875	-87.9167
23027	1	68	240762892	0	7A	4	3		10	0	0	6			482	48.4167	891	-89.25		10106			4	1330	8281999	28	8	1999	7	B#05002; C#5204	10	US	0	2005-01-02	2005	1	0				2	1		353	35.5833		904	-90.75
23040	1	68	241721825	0	7A	4	3		10	0	0	6			472	47.4167	800	-80.0833		10331			4	1330	7202000	20	7	2000	66	B#02023; C#0302	10	US	0	2002-01-23	2002	1	0				2	1		395	39.9167		830	-83.0833
23043	1	68	241722193	0	7A	4	3		10	0	0	6			425	42.9167	812	-81.4167		10632			4	1330	8151998	15	8	1998	66	B#00249; C#3700	10	US	0	2000-09-05	2000	9	0				2	1		393	39.5833		825	-82.9167
23045	1	68	241723009	0	7A	4	3		10	0	0	6			422	42.4167	822	-82.4167		10632			4	1330	8221998	22	8	1998	39	B#99032; C#0599	10	US	0	1999-02-01	1999	2	0				2	1		371	37.25		864	-86.75
23053	1	68	243731666	0	7A	1	3		10	0	0	6			472	47.4167	822	-82.4167		10336			4	1330	9061997	6	9	1997	51	B#01331; C#4801	10	US	0	2001-11-27	2001	11	0				2	1		341	34.25		901	-90.25
23077	1	68	243752514	0	7A	1	3		10	0	0	6			472	47.4167	800	-80.0833		10331			5	1330	8101998	10	8	1998	39	B#01016; C#0901	10	US	0	2001-01-16	2001	1	0				2	1		364	36.75		845	-84.9167
23078	1	68	243752539	0	7A	1	3		10	0	0	6			472	47.4167	800	-80.0833		10331			4	1330	8111998	11	8	1998	2	B#00041; C#0600	10	US	0	2000-02-10	2000	2	0				2	1		343	34.5833		865	-86.9167
23080	1	68	243752586	0	7A	1	3		10	0	0	6			472	47.4167	801	-80.25		10331			4	1330	8131998	13	8	1998	63	B#00026; C#0400	10	US	0	2000-01-26	2000	1	0				1	1		362	36.4167		782	-78.4167
23083	1	68	243752628	0	7A	1	3		10	0	0	6			472	47.4167	801	-80.25		10331			5	1330	8141998	14	8	1998	21	B#04021; C#0304	10	US	0	2004-01-21	2004	1	0				1	1		383	38.5833		750	-75.0833
23085	1	68	243752694	0	7A	1	3		10	0	0	6			472	47.4167	801	-80.25		10331			4	1330	8181998	18	8	1998	66	B#02013; C#0202	10	US	0	2002-01-13	2002	1	0				2	1		401	40.25		825	-82.9167
23086	1	68	243752859	0	7A	1	3		10	0	0	6			472	47.4167	800	-80.0833		10331			4	1330	8051999	5	8	1999	88	B#03023; C#0403	10	US	0	2003-01-23	2003	1	0				1	1		375	37.9167		765	-76.9167
23094	1	68	243757474	0	7A	1	3		10	0	0	6			483	48.5833	810	-81.0833		10336			4	1330	8101998	10	8	1998	46	B#06032; C#0506	10	US	0	2006-02-04	2006	2	0				1	1		383	38.5833		760	-76.0833
23120	1	72	84711583	0	7A	11	3		10	0	0	1			413	41.5833	802	-80.4167		6778			4	1330	9061969	6	9	1969	39	B#07186; create date from C#0671	10	US	0	1971-06-30	1971	6	0				2	1		365	36.9167		850	-85.0833
23159	1	72	95794043	0	7A	11	3		10	0	0	1			413	41.5833	802	-80.4167		6778			4	1330	9111971	11	9	1971	46	B#22577; create date from C#0778	10	US	0	1978-07-31	1978	7	0				1	1		392	39.4167		760	-76.0833
23178	1	72	102711531	0	7A	11	3		10	0	0	1			413	41.5833	802	-80.4167		6778			5	1330	9031976	3	9	1976	2	B#21509; create date from C#0377	10	US	0	1977-03-31	1977	3	0				2	1		343	34.5833		865	-86.9167
23258	1	72	108793278	0	7A	11	3		10	0	0	1			413	41.5833	802	-80.4167		6778			4	1330	9061977	6	9	1977	35	B#26182; C#5188	10	US	0	1988-12-22	1988	12	0				2	66		374	37.75		875	-87.9167
23279	1	72	108794310	0	7A	11	3		10	0	3	1			401	40.25	761	-76.25		6778			4	1330	8241978	24	8	1978	63	B#25829; C#2382; Create Date = 12/31 because we could not calculate accurate create date from cycle processed.	10	US	0	1982-12-31	1982	12	0				1	1		362	36.4167		755	-75.9167
23319	1	72	110767842	0	7A	11	3		10	0	0	1			413	41.5833	802	-80.4167		6778			4	1330	9211977	21	9	1977	27	B#24133; C#0680	10	US	0	1980-06-17	1980	6	0				1	1		333	33.5833		821	-82.25
23405	1	72	116708693	0	7A	11	3		10	0	4	1			401	40.25	761	-76.25		6778			4	1330	7301979	30	7	1979	21	B#23993; C#0580	10	US	0	1980-05-20	1980	5	0				1	1		392	39.4167		754	-75.75
23409	1	72	118711335	0	7A	11	3		10	0	4	1			401	40.25	761	-76.25		6778			4	1330	8131979	13	8	1979	46	B#24190; C#0780	10	US	0	1980-07-15	1980	7	0				1	66		384	38.75		764	-76.75
23518	1	72	118758520	0	7A	11	3		10	0	3	1			413	41.5833	802	-80.4167		6778			4	1330	9071980	7	9	1980	63	B#24722; C#0481; Create Date = 12/31 because we could not calculate accurate create date from cycle processed.	10	US	0	1981-12-31	1981	12	0				1	1		351	35.25		800	-80.0833
23523	1	72	118758567	0	7A	11	3		10	0	4	1			413	41.5833	802	-80.4167		6778			4	1330	9201980	20	9	1980	88	B#28010; C#2484	10	US	0	1984-06-16	1984	6	0				1	1		373	37.5833		765	-76.9167
23555	1	72	118792205	0	7A	11	3		10	0	3	1			420	42.0833	800	-80.0833		6778			4	1330	9161980	16	9	1980	27	B#27818; C#0984	10	US	0	1984-03-03	1984	3	0				1	1		335	33.9167		823	-82.5833
23618	1	72	133713705	0	7A	11	3		10	0	0	1			401	40.25	761	-76.25		6778			5	1330	9071981	7	9	1981	46	B#27433; C#2983	10	US	0	1983-07-22	1983	7	0				1	66		390	39.0833		761	-76.25
23648	1	72	133716397	0	7A	11	3		10	0	0	1			401	40.25	761	-76.25		6778			4	1330	9041982	4	9	1982	2	B#27790; C#0784	10	US	0	1984-02-18	1984	2	0				2	1		343	34.5833		865	-86.9167
23654	1	72	133717388	0	7A	11	3		10	0	0	1			413	41.5833	802	-80.4167		6778			5	1330	9291981	29	9	1981	51	B#27972; C#2084	10	US	0	1984-05-19	1984	5	0				2	1		334	33.75		894	-89.75
23659	1	72	133717844	0	7A	11	3		10	0	0	1			413	41.5833	802	-80.4167		6778			4	1330	9021982	2	9	1982	66	B#27418; C#2883	10	US	0	1983-07-15	1983	7	0				2	66		412	41.4167		814	-81.75
23663	1	72	133717899	0	7A	11	3		10	0	0	1			413	41.5833	802	-80.4167		6778			4	1330	9241982	24	9	1982	82	B#27225; C#1083	10	US	0	1983-03-11	1983	3	0				2	1		355	35.9167		894	-89.75
23676	1	72	133718641	0	7A	11	3		10	0	0	1			401	40.25	761	-76.25		6778			5	1330	9151985	15	9	1985	21	B#29818; C#2987	10	US	0	1987-07-22	1987	7	0				1	66		391	39.25		752	-75.4167
23684	1	72	153700139	0	7A	1	3		10	0	0	1			401	40.25	761	-76.25		6778			5	1330	8111997	11	8	1997	63	B#98012; C#0298	10	US	0	1998-01-12	1998	1	0				1	1		350	35.0833		784	-78.75
23685	1	72	153707811	0	7A	1	3		10	0	0	1			413	41.5833	802	-80.4167		6778			5	1330	9051997	5	9	1997	63	B#99015; C#1099	10	US	0	1999-01-15	1999	1	0				1	1		352	35.4167		801	-80.25
23688	1	72	153708334	0	7A	1	3		10	0	0	1			410	41.0833	761	-76.25		6778			4	1330	8151997	15	8	1997	46	B#02021; C#0302	10	US	0	2002-01-21	2002	1	0				1	1		381	38.25		755	-75.9167
23692	1	72	161719334	0	7A	1	3		10	0	0	1			412	41.4167	745	-74.9167		6778			5	1330	9021998	2	9	1998	59	B#99020; C#0399	10	US	0	1999-01-20	1999	1	0				1	1		392	39.4167		743	-74.5833
23693	1	72	161719336	0	7A	1	3		10	0	0	1			411	41.25	750	-75.0833		6778			5	1330	9021998	2	9	1998	21	B#99004; C#0199	10	US	0	1999-01-04	1999	1	0				1	1		392	39.4167		754	-75.75
23722	1	72	191716017	0	7A	41	3		10	0	3	1			413	41.5833	802	-80.4167		6778		395105	4	1330	9052007	5	9	2007	2	Coord. based on loc. desc.; modified spp. per fndr email 2/9/11	10	US	83	2011-01-26	2011	1	0	S		83	2	1		343	34.5833	SWAN CREEK WMA	865	-86.9167
23723	1	72	191747659	0	7A	41	3		10	0	0	1			413	41.5833	802	-80.4167		6778			4	1330	8272010	27	8	2010	90		10	US	67	2012-01-14	2012	1	0	W		67	1	1		382	38.4167	SWAMP JUST WEST OF MUDDLETY	805	-80.9167
23725	1	72	192768221	0	7A	41	3		10	0	0	1			413	41.5833	802	-80.4167		6778			5	1330	8202011	20	8	2011	88		10	US	15	2012-01-30	2012	1	0	E		15	1	1		381	38.25		785	-78.9167
23733	1	72	234771847	0	7A	11	3		10	0	0	1			413	41.5833	802	-80.4167		6778			5	1330	8311992	31	8	1992	39	B#32535; C#1293	10	US	0	1993-03-25	1993	3	0				2	1		383	38.5833		834	-83.75
23734	1	72	234772270	0	7A	11	3		10	0	0	1			413	41.5833	802	-80.4167		6778			4	1330	9031992	3	9	1992	88	B#33056; C#1194	10	US	0	1994-03-18	1994	3	0				1	1		383	38.5833		772	-77.4167
23736	1	72	234773007	0	7A	11	3		10	0	0	1			411	41.25	750	-75.0833		6778			5	1330	8051992	5	8	1992	46	B#32463; C#0793	10	US	0	1993-02-18	1993	2	0				1	1		392	39.4167		760	-76.0833
23738	1	72	236756108	0	7A	4	3		10	0	0	1			413	41.5833	802	-80.4167		6778			4	1330	8291993	29	8	1993	82	B#34579; C#0695	10	US	0	1995-02-11	1995	2	0				2	1		362	36.4167		830	-83.0833
23745	1	72	238765237	0	7A	4	3		10	0	0	1			420	42.0833	800	-80.0833		6778			4	1330	9131995	13	9	1995	35	B#97028; C#0497	10	US	0	1997-01-28	1997	1	0				2	0		390	39.0833		845	-84.9167
23747	1	72	239747787	0	7A	4	3		10	0	0	1			413	41.5833	802	-80.4167		6778			4	1330	8161996	16	8	1996	61	B#00010; C#0200	10	US	0	2000-01-10	2000	1	0				1	1		425	42.9167		764	-76.75
23748	1	72	243722476	0	7A	8	3		10	0	0	1			402	40.4167	765	-76.9167		6778			4	1330	9071997	7	9	1997	72	B#00012; C#0600	10	US	0	2000-01-12	2000	1	0				1	1		401	40.25		764	-76.75
25577	1	75	166707279	0	7A	1	3		10	0	3	6			462	46.4167	625	-62.9167		10417		318106	4	1330	8232002	23	8	2002	61	B#04029; C#0404	10	US	0	2004-01-29	2004	1	0				1	1		405	40.9167		723	-72.5833
25582	1	75	173730838	0	7A	1	3		10	0	4	6			462	46.4167	625	-62.9167		10417			4	1330	8222003	22	8	2003	88	B#06024; C#0406	10	US	0	2006-01-28	2006	1	0				1	1		384	38.75		782	-78.4167
25594	1	75	179712885	0	7A	1	3		10	0	3	6			462	46.4167	625	-62.9167		10417		388822	4	1330	8082006	8	8	2006	59		10	US		2007-01-22	2007	1	0	E			1	1		392	39.4167		742	-74.4167
26055	1	76	56736967	0	7A	11	3		10	0	0	6			461	46.25	723	-72.5833		10085			4	1330	8201968	20	8	1968	63	B#07120; create date from C#0671	10	US	0	1971-06-30	1971	6	0				1	1		361	36.25		761	-76.25
26058	1	76	60777977	0	7A	11	3		10	0	0	6			501	50.25	624	-62.75		10085			4	1330	9031964	3	9	1964	63	B#07830; create date from C#0372	10	US	0	1972-03-31	1972	3	0				1	1		350	35.0833		755	-75.9167
26066	1	76	62716979	0	7A	11	3		10	0	0	6			501	50.25	624	-62.75		10120			5	1330	9141968	14	9	1968	88	B#07998; create date from C#0472	10	US	0	1972-04-30	1972	4	0				1	1		374	37.75		753	-75.5833
26073	1	76	63721452	0	7A	11	3		10	0	0	6			501	50.25	624	-62.75		10278			5	1330	9161970	16	9	1970	75	B#08873; create date from C#0973	10	CA	0	1973-09-30	1973	9	0				6	66		461	46.25		631	-63.25
26090	1	76	63721619	0	7A	11	3		10	0	0	6			453	45.5833	751	-75.25		10278			5	1330	8031970	3	8	1970	18	B#09368; create date from C#0474	10	US	0	1974-04-30	1974	4	0				1	1		410	41.0833		733	-73.5833
26116	1	76	63721793	0	7A	11	3		10	0	0	6			453	45.5833	751	-75.25		10278			4	1330	8181970	18	8	1970	61	B#07263; create date from C#0771	10	US	0	1971-07-31	1971	7	0				1	66		423	42.5833		763	-76.5833
26118	1	76	63798557	0	7A	11	3		10	0	0	6			501	50.25	624	-62.75		10278			5	1330	9041970	4	9	1970	65	B#07871; create date from C#0272	10	CA	0	1972-02-29	1972	2	0				6	1		433	43.5833		654	-65.75
26119	1	76	63798565	0	7A	11	3		10	0	0	6			501	50.25	624	-62.75		10278			4	1330	9041970	4	9	1970	65	B#07045; create date from C#0471	10	CA	0	1971-04-30	1971	4	0				6	1		434	43.75		660	-66.0833
26141	1	76	65778509	0	7A	11	3		10	0	0	6			453	45.5833	751	-75.25		10278			5	1330	8201970	20	8	1970	88	B#09384; create date from C#0574	10	US	0	1974-05-31	1974	5	0				1	1		375	37.9167		753	-75.5833
26179	1	76	78766415	0	7A	11	3		10	0	0	6			453	45.5833	751	-75.25		10278			5	1330	8261970	26	8	1970	21	B#21643; create date from C#0477	10	US	0	1977-04-30	1977	4	0				1	0		390	39.0833		752	-75.4167
26222	1	76	82717351	0	7A	11	3		10	0	0	6			453	45.5833	750	-75.0833		10120			5	1330	8171968	17	8	1968	27	B#07044; create date from C#0471	10	US	0	1971-04-30	1971	4	0				1	1		312	31.4167		812	-81.4167
26225	1	76	82717417	0	7A	11	3		10	0	0	6			453	45.5833	750	-75.0833		10120			4	1330	8191968	19	8	1968	59	B#07795; create date from C#0272	10	US	0	1972-02-29	1972	2	0				1	1		392	39.4167		751	-75.25
26228	1	76	82717545	0	7A	11	3		10	0	0	6			453	45.5833	750	-75.0833		10120			4	1330	8251968	25	8	1968	59	B#07038; create date from C#0471	10	US	0	1971-04-30	1971	4	0				1	66		392	39.4167		742	-74.4167
26236	1	76	82729264	0	7A	11	3		10	0	0	6			453	45.5833	751	-75.25		10120			4	1330	8071969	7	8	1969	39	B#06994; create date from C#0471	10	US	0	1971-04-30	1971	4	0				2	1		384	38.75		852	-85.4167
26240	1	76	82729276	0	7A	11	3		10	0	0	6			453	45.5833	751	-75.25		10120			4	1330	8071969	7	8	1969	47	B#07221; create date from C#0671	10	US	0	1971-06-30	1971	6	0				1	66		413	41.5833		710	-71.0833
26252	1	76	82729378	0	7A	11	3		10	0	0	6			453	45.5833	751	-75.25		10120			5	1330	8091969	9	8	1969	61	B#21582; create date from C#0477	10	US	0	1977-04-30	1977	4	0				1	0		403	40.5833		733	-73.5833
26262	1	76	82729464	0	7A	11	3		10	0	0	6			453	45.5833	751	-75.25		10120			4	1330	8101969	10	8	1969	61	B#20724; create date from C#0376	10	US	0	1976-03-25	1976	3	0				1	1		403	40.5833		734	-73.75
26273	1	76	84779535	0	7A	11	3		10	0	0	6			453	45.5833	751	-75.25		10278			5	1330	8061971	6	8	1971	59	B#07822; create date from C#0272	10	US	0	1972-02-29	1972	2	0				1	1		391	39.25		743	-74.5833
26323	1	76	85759622	0	7A	11	3		10	0	0	6			501	50.25	624	-62.75		10278			4	1330	9021972	2	9	1972	65	B#09988; create date from C#0375	10	CA	0	1975-03-31	1975	3	0				6	0		451	45.25		613	-61.5833
26327	1	76	85759650	0	7A	11	3		10	0	0	6			501	50.25	624	-62.75		10278			4	1330	9091972	9	9	1972	65	B#08802; create date from C#0673	10	CA	0	1973-06-30	1973	6	0				6	1		434	43.75		660	-66.0833
26328	1	76	85759683	0	7A	11	3		10	0	0	6			501	50.25	624	-62.75		10278			4	1330	9121972	12	9	1972	65	B#08637; create date from C#0473	10	CA	0	1973-04-30	1973	4	0				6	1		441	44.25		642	-64.4167
26337	1	76	85760003	0	7A	11	3		10	0	0	6			453	45.5833	751	-75.25		10278			4	1330	8281970	28	8	1970	88	B#09401; create date from C#0474	10	US	0	1974-04-30	1974	4	0				1	1		370	37.0833		762	-76.4167
26345	1	76	85760046	0	7A	11	3		10	0	0	6			453	45.5833	751	-75.25		10278			5	1330	9011970	1	9	1970	63	B#07017; create date from C#0471	10	US	0	1971-04-30	1971	4	0				1	1		335	33.9167		780	-78.0833
26356	1	76	85760285	0	7A	11	3		10	0	0	6			453	45.5833	751	-75.25		10278			4	1330	9101970	10	9	1970	66	B#20627; create date from C#0276	10	US	0	1976-02-25	1976	2	0				2	1		412	41.4167		824	-82.75
26365	1	76	89735404	0	7A	11	3		10	0	0	6			453	45.5833	751	-75.25		10120			4	1330	8121969	12	8	1969	66	B#07224; create date from C#0671	10	US	0	1971-06-30	1971	6	0				2	66		404	40.75		831	-83.25
26374	1	76	89735520	0	7A	11	3		10	0	0	6			453	45.5833	751	-75.25		10120			5	1330	8131969	13	8	1969	21	B#08537; create date from C#0373	10	US	0	1973-03-31	1973	3	0				1	1		391	39.25		753	-75.5833
26380	1	76	89735715	0	7A	11	3		10	0	0	6			453	45.5833	751	-75.25		10120			5	1330	8191969	19	8	1969	61	B#07889; create date from C#0272	10	US	0	1972-02-29	1972	2	0				1	1		424	42.75		765	-76.9167
26384	1	76	89735875	0	7A	11	3		10	0	0	6			453	45.5833	751	-75.25		10120			4	1330	8221969	22	8	1969	88	B#07861; create date from C#0272	10	US	0	1972-02-29	1972	2	0				1	1		375	37.9167		764	-76.75
26394	1	76	91756570	0	7A	11	3		10	0	0	6			501	50.25	624	-62.75		10120			5	1330	9101969	10	9	1969	47	B#07221; create date from C#0671	10	US	0	1971-06-30	1971	6	0				1	66		420	42.0833		704	-70.75
26407	1	76	91756653	0	7A	11	3		10	0	0	6			501	50.25	624	-62.75		10120			5	1330	9281969	28	9	1969	46	B#07866; create date from C#0272	10	US	0	1972-02-29	1972	2	0				1	1		385	38.9167		760	-76.0833
26425	1	76	96702622	0	7A	11	3		10	0	0	6			453	45.5833	751	-75.25		10278			4	1330	8111971	11	8	1971	46	B#20721; create date from C#0376	10	US	0	1976-03-25	1976	3	0				1	66		390	39.0833		764	-76.75
26431	1	76	96702674	0	7A	11	3		10	0	0	6			453	45.5833	751	-75.25		10278			4	1330	8111971	11	8	1971	61	B#09331; create date from C#0474	10	US	0	1974-04-30	1974	4	0				1	1		424	42.75		734	-73.75
26450	1	76	96712842	0	7A	11	3		10	0	0	6			453	45.5833	751	-75.25		10278			4	1330	8121972	12	8	1972	46	B#09216; create date from C#0274	10	US	0	1974-02-28	1974	2	0				1	1		390	39.0833		760	-76.0833
26468	1	76	100710567	0	7A	11	3		10	0	0	6			453	45.5833	751	-75.25		10278			4	1330	8211972	21	8	1972	46	B#24317; C#1180	10	US	0	1980-11-04	1980	11	0				1	66		384	38.75		764	-76.75
26474	1	76	100713623	0	7A	11	3		10	0	0	6			501	50.25	624	-62.75		10324			4	1330	9151973	15	9	1973	46	B#21523; create date from C#0377	10	US	0	1977-03-31	1977	3	0				1	1		380	38.0833		751	-75.25
26489	1	76	100718368	0	7A	11	3		10	0	0	6			453	45.5833	751	-75.25		10324			4	1330	8161974	16	8	1974	82	B#21508; create date from C#0377	10	US	0	1977-03-31	1977	3	0				2	1		352	35.4167		880	-88.0833
26493	1	76	100722637	0	7A	11	3		10	0	18	6			453	45.5833	751	-75.25		10324			4	1330	8201974	20	8	1974	63	B#09929; create date from C#0275	10	US	0	1975-02-28	1975	2	0				1	1		361	36.25		794	-79.75
26499	1	76	100722712	0	7A	11	3		10	0	0	6			453	45.5833	751	-75.25		10324			4	1330	8231974	23	8	1974	88	B#21645; create date from C#0477	10	US	0	1977-04-30	1977	4	0				1	1		371	37.25		771	-77.25
26510	1	76	100722923	0	7A	11	3		10	0	0	6			453	45.5833	751	-75.25		10324			4	1330	8271974	27	8	1974	21	B#22445; create date from C#0478	10	US	0	1978-04-30	1978	4	0				1	1		391	39.25		753	-75.5833
26523	1	76	100768105	0	7A	11	3		10	0	0	6			453	45.5833	751	-75.25		10324			4	1330	8031973	3	8	1973	61	B#09929; create date from C#0275	10	US	0	1975-02-28	1975	2	0				1	1		405	40.9167		722	-72.4167
26524	1	76	100768163	0	7A	11	3		10	0	0	6			453	45.5833	751	-75.25		10324			4	1330	8041973	4	8	1973	88	B#21527; create date from C#0377	10	US	0	1977-03-31	1977	3	0				1	1		380	38.0833		770	-77.0833
26544	1	76	100769465	0	7A	11	3		10	0	0	6			501	50.25	624	-62.75		10324			4	1330	9111974	11	9	1974	88	B#20224; create date from C#0875	10	US	0	1975-08-31	1975	8	0				1	1		373	37.5833		765	-76.9167
26546	1	76	100769496	0	7A	11	3		10	0	0	6			501	50.25	624	-62.75		10324			4	1330	9171974	17	9	1974	59	B#25904; C#2682; Create Date = 12/31 because we could not calculate accurate create date from cycle processed.	10	US	0	1982-12-31	1982	12	0				1	66		392	39.4167		742	-74.4167
26566	1	76	102775105	0	7A	11	3		10	0	0	6			501	50.25	624	-62.75		10324			4	1330	8261976	26	8	1976	47	B#24319; C#1180	10	US	0	1980-11-04	1980	11	0				1	66		420	42.0833		704	-70.75
26571	1	76	103725011	0	7A	11	3		10	0	0	6			453	45.5833	751	-75.25		10324			4	1330	8291974	29	8	1974	88	B#20608; create date from C#0276	10	US	0	1976-02-25	1976	2	0				1	1		373	37.5833		753	-75.5833
26574	1	76	103725065	0	7A	11	3		10	0	0	6			453	45.5833	751	-75.25		10324			4	1330	8311974	31	8	1974	46	B#20716; create date from C#0376	10	US	0	1976-03-25	1976	3	0				1	1		381	38.25		751	-75.25
26575	1	76	103725106	0	7A	11	3		10	0	0	6			453	45.5833	751	-75.25		10324			4	1330	9011974	1	9	1974	21	B#20658; create date from C#0276	10	US	0	1976-02-25	1976	2	0				1	1		391	39.25		752	-75.4167
26597	1	76	103729429	0	7A	11	3		10	0	0	6			453	45.5833	751	-75.25		10324			4	1330	8061975	6	8	1975	59	B#21569; create date from C#0377	10	US	0	1977-03-31	1977	3	0				1	10		391	39.25		750	-75.0833
26607	1	76	103729682	0	7A	11	3		10	0	0	6			453	45.5833	751	-75.25		10324			4	1330	8151975	15	8	1975	80	B#20664; create date from C#0276	10	US	0	1976-02-25	1976	2	0				1	1		323	32.5833		802	-80.4167
26608	1	76	103729742	0	7A	11	3		10	0	0	6			453	45.5833	751	-75.25		10324			5	1330	8161975	16	8	1975	82	B#21479; create date from C#0377	10	US	0	1977-03-31	1977	3	0				2	1		351	35.25		860	-86.0833
26619	1	76	103731088	0	7A	11	3		10	0	0	6			453	45.5833	751	-75.25		10324			4	1330	8041976	4	8	1976	39	B#28609; C#2085	10	US	0	1985-05-20	1985	5	0				2	1		365	36.9167		840	-84.0833
26636	1	76	108705176	0	7A	11	3		10	0	0	6			501	50.25	624	-62.75		10324			4	1330	9121977	12	9	1977	59	B#23981; C#0580	10	US	0	1980-05-20	1980	5	0				1	1		400	40.0833		740	-74.0833
26654	1	76	114703132	0	7A	11	3		10	0	3	6			453	45.5833	751	-75.25		10410			5	1330	8231978	23	8	1978	63	B#24712; C#0481; Create Date = 12/31 because we could not calculate accurate create date from cycle processed.	10	US	0	1981-12-31	1981	12	0				1	4		362	36.4167		770	-77.0833
26655	1	76	114703170	0	7A	11	3		10	0	3	6			453	45.5833	751	-75.25		10410			4	1330	8251978	25	8	1978	88	B#23211; C#0479	10	US	0	1979-04-22	1979	4	0				1	1		373	37.5833		770	-77.0833
26661	1	76	114703279	0	7A	11	3		10	0	4	6			453	45.5833	751	-75.25		10410			5	1330	9041978	4	9	1978	80	B#23093; C#0379	10	US	0	1979-03-25	1979	3	0				1	1		333	33.5833		802	-80.4167
26662	1	76	114703293	0	7A	11	3		10	0	4	6			453	45.5833	751	-75.25		10410			5	1330	9051978	5	9	1978	80	B#27260; C#1283	10	US	0	1983-03-25	1983	3	0				1	1		343	34.5833		825	-82.9167
26677	1	76	114704845	0	7A	11	3		10	0	3	6			501	50.25	624	-62.75		10410			4	1330	9091979	9	9	1979	47	B#24940; C#0581; Create Date = 12/31 because we could not calculate accurate create date from cycle processed.	10	US	0	1981-12-31	1981	12	0				1	66		414	41.75		695	-69.9167
26678	1	76	114704878	0	7A	11	3		10	0	3	6			501	50.25	624	-62.75		10410			4	1330	9121979	12	9	1979	47	B#25047; C#0781; Create Date = 12/31 because we could not calculate accurate create date from cycle processed.	10	US	0	1981-12-31	1981	12	0				1	66		414	41.75		703	-70.5833
26679	1	76	114704893	0	7A	11	3		10	0	3	6			501	50.25	624	-62.75		10410			5	1330	9141979	14	9	1979	47	B#23717; C#0280	10	US	0	1980-02-25	1980	2	0				1	1		425	42.9167		705	-70.9167
26682	1	76	114704942	0	7A	11	3		10	0	4	6			501	50.25	624	-62.75		10410			4	1330	9181979	18	9	1979	88	B#25607; C#1382; Create Date = 12/31 because we could not calculate accurate create date from cycle processed.	10	US	0	1982-12-31	1982	12	0				1	1		375	37.9167		754	-75.75
26684	1	76	114704952	0	7A	11	3		10	0	4	6			501	50.25	624	-62.75		10410			4	1330	9181979	18	9	1979	47	B#25047; C#0781; Create Date = 12/31 because we could not calculate accurate create date from cycle processed.	10	US	0	1981-12-31	1981	12	0				1	66		420	42.0833		704	-70.75
26693	1	76	114705070	0	7A	11	3		10	0	0	6			501	50.25	624	-62.75		10410			4	1330	9281979	28	9	1979	63	B#24019; C#0580	10	US	0	1980-05-20	1980	5	0				1	1		362	36.4167		754	-75.75
26694	1	76	114705072	0	7A	11	3		10	0	0	6			501	50.25	624	-62.75		10410			4	1330	9281979	28	9	1979	65	B#24168; C#0680	10	CA	0	1980-06-17	1980	6	0				6	1		432	43.4167		652	-65.4167
26698	1	76	114705152	0	7A	11	3		10	0	3	6			501	50.25	624	-62.75		10410			5	1330	8301980	30	8	1980	59	B#24603; C#0481; Create Date = 12/31 because we could not calculate accurate create date from cycle processed.	10	US	0	1981-12-31	1981	12	0				1	1		395	39.9167		742	-74.4167
26701	1	76	114705180	0	7A	11	3		10	0	3	6			501	50.25	624	-62.75		10410			4	1330	9071980	7	9	1980	59	B#25464; C#0682; Create Date = 12/31 because we could not calculate accurate create date from cycle processed.	10	US	0	1982-12-31	1982	12	0				1	1		390	39.0833		744	-74.75
26712	1	76	114705324	0	7A	11	3		10	0	3	6			501	50.25	624	-62.75		10410			4	1330	9191980	19	9	1980	65	B#28234; C#5084	10	CA	0	1984-12-15	1984	12	0				6	1		443	44.5833		661	-66.25
26713	1	76	114705326	0	7A	11	3		10	0	4	6			501	50.25	624	-62.75		10410			4	1330	9191980	19	9	1980	47	B#25047; C#0781; Create Date = 12/31 because we could not calculate accurate create date from cycle processed.	10	US	0	1981-12-31	1981	12	0				1	66		424	42.75		704	-70.75
26715	1	76	114705334	0	7A	11	3		10	0	4	6			501	50.25	624	-62.75		10410			5	1330	9211980	21	9	1980	88	B#24654; C#0481; Create Date = 12/31 because we could not calculate accurate create date from cycle processed.	10	US	0	1981-12-31	1981	12	0				1	1		373	37.5833		753	-75.5833
26724	1	76	114705379	0	7A	11	3		10	0	3	6			501	50.25	624	-62.75		10410			4	1330	9281980	28	9	1980	88	B#27161; C#0583	10	US	0	1983-02-04	1983	2	0				1	1		365	36.9167		763	-76.5833
26734	1	76	114706909	0	7A	11	3		10	0	0	6			501	50.25	624	-62.75		10410			4	1330	9111982	11	9	1982	46	B#29191; C#2086	10	US	0	1986-05-20	1986	5	0				1	1		383	38.5833		754	-75.75
26760	1	76	114722815	0	7A	11	3		10	0	0	6			483	48.5833	792	-79.4167		10410			4	1330	8201983	20	8	1983	35	B#29197; C#2086	10	US	0	1986-05-20	1986	5	0				2	1		375	37.9167		880	-88.0833
26761	1	76	114722832	0	7A	11	3		10	0	0	6			483	48.5833	792	-79.4167		10410			4	1330	8261983	26	8	1983	66	B#28072; C#3584	10	US	0	1984-09-01	1984	9	0				2	66		412	41.4167		824	-82.75
26763	1	76	114722838	0	7A	11	3		10	0	0	6			483	48.5833	792	-79.4167		10410			5	1330	8311983	31	8	1983	63	B#28482; C#1285	10	US	0	1985-03-25	1985	3	0				1	1		353	35.5833		784	-78.75
26765	1	76	114741225	0	7A	11	3		10	0	4	6			453	45.5833	751	-75.25		10410			4	1330	8101979	10	8	1979	88	B#25741; C#1982; Create Date = 12/31 because we could not calculate accurate create date from cycle processed.	10	US	0	1982-12-31	1982	12	0				1	1		391	39.25		781	-78.25
26773	1	76	114741479	0	7A	11	3		10	0	0	6			453	45.5833	751	-75.25		10410			4	1330	8021982	2	8	1982	61	B#27815; C#0984	10	US	0	1984-03-03	1984	3	0				1	1		404	40.75		725	-72.9167
26777	1	76	119747960	0	7A	18	3		10	0	0	6			461	46.25	723	-72.5833		10410			5	1330	8151986	15	8	1986	63	B#29725; C#1987	10	US	0	1987-05-13	1987	5	0				1	1		352	35.4167		761	-76.25
26785	1	76	119748256	0	7A	18	3		10	0	0	6			453	45.5833	750	-75.0833		10410			4	1330	8301984	30	8	1984	46	B#29801; C#2787	10	US	0	1987-07-08	1987	7	0				1	1		391	39.25		754	-75.75
26787	1	76	119748782	0	7A	18	3		10	0	0	6			484	48.75	720	-72.0833		10410			4	1330	8311983	31	8	1983	61	B#31020; C#1490	10	US	0	1990-04-08	1990	4	0				1	1		405	40.9167		721	-72.25
26788	1	76	119748793	0	7A	18	3		10	0	0	6			484	48.75	720	-72.0833		10410			4	1330	8311983	31	8	1983	88	B#29263; C#2386	10	US	0	1986-06-10	1986	6	0				1	1		374	37.75		762	-76.4167
26791	1	76	119749108	0	7A	18	3		10	0	0	6			492	49.4167	632	-63.4167		10410			4	1330	9121983	12	9	1983	75	B#28778; C#4385	10	CA	0	1985-10-28	1985	10	0				6	66		461	46.25		625	-62.9167
26793	1	76	119749156	0	7A	18	3		10	0	0	6			492	49.4167	632	-63.4167		10410			4	1330	9161983	16	9	1983	65	B#27918; C#1584	10	CA	0	1984-04-14	1984	4	0				6	1		432	43.4167		660	-66.0833
26800	1	76	119749332	0	7A	18	3		10	0	0	6			492	49.4167	632	-63.4167		10410			5	1330	9291983	29	9	1983	65	B#28744; C#3585	10	CA	0	1985-09-02	1985	9	0				6	66		450	45.0833		632	-63.4167
26814	1	76	123720142	0	7A	11	3		10	0	0	6			501	50.25	624	-62.75		10410			4	1330	9021981	2	9	1981	65	B#25811; C#2282; Create Date = 12/31 because we could not calculate accurate create date from cycle processed.	10	CA	0	1982-12-31	1982	12	0				6	1		455	45.9167		600	-60.0833
26830	1	76	123720288	0	7A	11	3		10	0	0	6			501	50.25	624	-62.75		10410			4	1330	9241981	24	9	1981	47	B#25844; C#2482; Create Date = 12/31 because we could not calculate accurate create date from cycle processed.	10	US	0	1982-12-31	1982	12	0				1	66		420	42.0833		703	-70.5833
26852	1	76	123728209	0	7A	11	3		10	0	0	6			485	48.9167	643	-64.5833		10410			4	1330	8281982	28	8	1982	47	B#26355; C#2993	10	US	0	1993-07-22	1993	7	0				1	66		420	42.0833		704	-70.75
26858	1	76	123728378	0	7A	11	3		10	0	0	6			484	48.75	643	-64.5833		10410			4	1330	9071982	7	9	1982	63	B#27267; C#1283	10	US	0	1983-03-25	1983	3	0				1	1		362	36.4167		755	-75.9167
26869	1	76	123729640	0	7A	11	3		10	0	3	6			453	45.5833	751	-75.25		10410			4	1330	8131980	13	8	1980	27	B#25683; C#1682; Create Date = 12/31 because we could not calculate accurate create date from cycle processed.	10	US	0	1982-12-31	1982	12	0				1	1		315	31.9167		810	-81.0833
26888	1	76	135704834	0	7A	11	3		10	0	0	6			453	45.5833	752	-75.4167		10410			5	1330	8161982	16	8	1982	63	B#27237; C#1083	10	US	0	1983-03-11	1983	3	0				1	1		363	36.5833		755	-75.9167
26891	1	76	135717883	0	7A	11	3		10	0	0	6			453	45.5833	751	-75.25		10410			4	1330	8241982	24	8	1982	88	B#29120; C#1786	10	US	0	1986-04-29	1986	4	0				1	1		372	37.4167		771	-77.25
26909	1	76	135764342	0	7A	11	3		10	0	0	6			453	45.5833	751	-75.25		10410			4	1330	8171988	17	8	1988	61	B#30515; C#1089	10	US	0	1989-03-11	1989	3	0				1	1		421	42.25		790	-79.0833
26921	1	76	139726759	0	7A	18	3		10	0	0	6			501	50.25	624	-62.75		10410			5	1330	9081984	8	9	1984	47	B#28745; C#3785	10	US	0	1985-09-16	1985	9	0				1	66		421	42.25		710	-71.0833
26933	1	76	139727115	0	7A	18	3		10	0	0	6			491	49.25	631	-63.25		10410			4	1330	9291984	29	9	1984	18	B#29592; C#0987	10	US	0	1987-03-04	1987	3	0				1	1		410	41.0833		733	-73.5833
26935	1	76	139727335	0	7A	18	3		10	0	0	6			501	50.25	624	-62.75		10410			4	1330	9221983	22	9	1983	65	B#28568; C#1685	10	CA	0	1985-04-22	1985	4	0				6	1		460	46.0833		610	-61.0833
26947	1	76	139728176	0	7A	18	3		10	0	0	6			485	48.9167	643	-64.5833		10410			4	1330	8251983	25	8	1983	88	B#28570; C#1785	10	US	0	1985-04-29	1985	4	0				1	1		375	37.9167		752	-75.4167
26955	1	76	139729579	0	7A	18	3		10	0	0	6			491	49.25	631	-63.25		10410			4	1330	9101984	10	9	1984	47	B#28751; C#3885	10	US	0	1985-09-23	1985	9	0				1	66		414	41.75		701	-70.25
26958	1	76	141763632	0	7A	18	3		10	0	0	6			475	47.9167	791	-79.25		10410			5	1330	9211983	21	9	1983	88	B#27872; C#1284	10	US	0	1984-03-24	1984	3	0				1	1		373	37.5833		764	-76.75
26961	1	76	141763801	0	7A	18	3		10	0	0	6			501	50.25	624	-62.75		10410			4	1330	8181985	18	8	1985	61	B#29597; C#1087	10	US	0	1987-03-11	1987	3	0				1	1		410	41.0833		722	-72.4167
26967	1	76	141764239	0	7A	18	3		10	0	0	6			501	50.25	624	-62.75		10410			5	1330	8281983	28	8	1983	47	B#28751; C#3885	10	US	0	1985-09-23	1985	9	0				1	66		420	42.0833		704	-70.75
27006	1	76	141776855	0	7A	18	3		10	0	0	6			484	48.75	723	-72.5833		10410			5	1330	9231983	23	9	1983	47	B#28751; C#3885	10	US	0	1985-09-23	1985	9	0				1	66		420	42.0833		704	-70.75
27009	1	76	142765125	0	7A	11	3		10	0	0	6			453	45.5833	751	-75.25		10410			5	1330	8291985	29	8	1985	61	B#29817; C#2987	10	US	0	1987-07-22	1987	7	0				1	66		425	42.9167		764	-76.75
27013	1	76	142765217	0	7A	11	3		10	0	0	6			453	45.5833	751	-75.25		10410			4	1330	9051985	5	9	1985	21	B#29276; C#2386	10	US	0	1986-06-10	1986	6	0				1	1		392	39.4167		753	-75.5833
27015	1	76	142766218	0	7A	11	3		10	0	0	6			453	45.5833	750	-75.0833		10410			4	1330	8291986	29	8	1986	63	B#29605; C#1087	10	US	0	1987-03-11	1987	3	0				1	1		352	35.4167		755	-75.9167
27034	1	76	142768106	0	7A	11	3		10	0	0	6			484	48.75	722	-72.4167		10410			4	1330	8251985	25	8	1985	59	B#30176; C#1988	10	US	0	1988-05-12	1988	5	0				1	1		394	39.75		752	-75.4167
27047	1	76	142768849	0	7A	11	3		10	0	0	6			484	48.75	723	-72.5833		10410			5	1330	9241985	24	9	1985	59	B#30151; C#1688	10	US	0	1988-04-21	1988	4	0				1	1		392	39.4167		742	-74.4167
27075	1	76	143752211	0	7A	11	3		10	0	0	6			470	47.0833	704	-70.75		10410			4	1330	9231986	23	9	1986	88	B#35127; C#0496	10	US	0	1996-01-28	1996	1	0				1	1		372	37.4167		770	-77.0833
27098	1	76	143765826	0	7A	11	3		10	0	0	6			484	48.75	722	-72.4167		10410			4	1330	9041987	4	9	1987	88	B#00023; C#0400	10	US	0	2000-01-23	2000	1	0				1	1		374	37.75		770	-77.0833
27108	1	76	143768071	0	7A	11	3		10	0	0	6			501	50.25	624	-62.75		10410			4	1330	9121992	12	9	1992	59	B#02014; C#0202	10	US	0	2002-01-14	2002	1	0				1	1		390	39.0833		744	-74.75
27126	1	76	143783379	0	7A	11	3		10	0	0	6			484	48.75	723	-72.5833		10410			5	1330	9201987	20	9	1987	61	B#30309; C#3788	10	US	0	1988-09-15	1988	9	0				1	66		424	42.75		765	-76.9167
27133	1	76	143783746	0	7A	11	3		10	0	0	6			484	48.75	765	-76.9167		10410			5	1330	9061991	6	9	1991	46	B#03023; C#0403	10	US	0	2003-01-23	2003	1	0				1	1		381	38.25		751	-75.25
27149	1	76	144720199	0	7A	11	3		10	0	0	6			501	50.25	624	-62.75		10410			5	1330	8271987	27	8	1987	61	B#30793; C#4989	10	US	0	1989-12-09	1989	12	0				1	1		403	40.5833		732	-73.4167
27182	1	76	149713615	0	7A	1	3		10	0	0	6			461	46.25	724	-72.75		10410			4	1330	8311999	31	8	1999	88	B#05037; C#0505	10	US	0	2005-02-06	2005	2	0				1	1		370	37.0833		762	-76.4167
27183	1	76	149714034	0	7A	1	3		10	0	0	6			461	46.25	724	-72.75		10410			4	1330	9141999	14	9	1999	72	B#01009; C#0201	10	US	0	2001-01-09	2001	1	0				1	1		400	40.0833		763	-76.5833
27191	1	76	149714533	0	7A	1	3		10	0	0	6			461	46.25	724	-72.75		10410			4	1330	9052000	5	9	2000	46	B#03007; C#0103	10	US	0	2003-01-07	2003	1	0				1	1		385	38.9167		761	-76.25
27193	1	76	149714583	0	7A	1	3		10	0	0	6			461	46.25	724	-72.75		10410			4	1330	9062000	6	9	2000	21	B#02024; C#0402	10	US	0	2002-01-24	2002	1	0				1	1		391	39.25		753	-75.5833
27207	1	76	149719882	0	7A	1	3		10	0	0	6			460	46.0833	725	-72.9167		10410			4	1330	8222000	22	8	2000	21	B#04020; C#0604	10	US	0	2004-01-20	2004	1	0				1	1		390	39.0833		752	-75.4167
27218	1	76	149721337	0	7A	1	3		10	0	0	6			501	50.25	624	-62.75		10410			4	1330	8202001	20	8	2001	59	B#04020; C#0304	10	US	0	2004-01-20	2004	1	0				1	1		392	39.4167		742	-74.4167
27222	1	76	149721488	0	7A	1	3		10	0	0	6			501	50.25	624	-62.75		10410			4	1330	9062001	6	9	2001	46	B#03024; C#0403	10	US	0	2003-01-24	2003	1	0				1	1		375	37.9167		752	-75.4167
27244	1	76	149725077	0	7A	1	3		10	0	0	6			484	48.75	765	-76.9167		10410			4	1330	8201999	20	8	1999	63	B#00003; C#0100	10	US	0	2000-01-03	2000	1	0				1	1		352	35.4167		775	-77.9167
27254	1	76	149725210	0	7A	1	3		10	0	0	6			484	48.75	765	-76.9167		10410			4	1330	8281999	28	8	1999	72	B#01011; C#0201	10	US	0	2001-01-11	2001	1	0				1	1		401	40.25		751	-75.25
27255	1	76	149725214	0	7A	1	3		10	0	0	6			484	48.75	765	-76.9167		10410			5	1330	8281999	28	8	1999	88	B#01030; C#0501 Fix HP longitude to correspond to long deg blk.	33	US	0	2001-01-30	2001	1	0				1	1		374	37.75		753	-75.5
27256	1	76	149725230	0	7A	1	3		10	0	0	6			484	48.75	765	-76.9167		10410			4	1330	8301999	30	8	1999	39	B#01010; C#0201	10	US	0	2001-01-10	2001	1	0				2	1		363	36.5833		891	-89.25
27271	1	76	149725369	0	7A	1	3		10	0	0	6			484	48.75	765	-76.9167		10410			4	1330	8172000	17	8	2000	66		10	US	141	2011-01-11	2011	1	0	E		141	2	1		391	39.25		824	-82.75
27280	1	76	149725509	0	7A	1	3		10	0	0	6			484	48.75	765	-76.9167		10410			4	1330	8232000	23	8	2000	88	B#06012; C#0206	10	US	0	2006-01-14	2006	1	0				1	1		381	38.25		771	-77.25
27285	1	76	149725599	0	7A	1	3		10	0	0	6			484	48.75	765	-76.9167		10410			4	1330	8282000	28	8	2000	21	B#04006; C#0104	10	US	0	2004-01-06	2004	1	0				1	1		391	39.25		752	-75.4167
27286	1	76	149725624	0	7A	1	3		10	0	0	6			484	48.75	765	-76.9167		10410			5	1330	8302000	30	8	2000	66	B#02006; C#0102	10	US	0	2002-01-06	2002	1	0				2	1		395	39.9167		832	-83.4167
27299	1	76	149725994	0	7A	1	3		10	0	0	6			484	48.75	765	-76.9167		10410			4	1330	8292001	29	8	2001	61	B#03028; C#0403	10	US	0	2003-01-28	2003	1	0				1	1		410	41.0833		722	-72.4167
27300	1	76	149727025	0	7A	1	3		10	0	0	6			480	48.0833	692	-69.4167		10410			4	1330	8131999	13	8	1999	39	B#00007; C#0200	10	US	0	2000-01-07	2000	1	0				2	1		373	37.5833		843	-84.5833
27304	1	76	149727149	0	7A	1	3		10	0	0	6			480	48.0833	692	-69.4167		10410			4	1330	8161999	16	8	1999	46	B#00026; C#0400	10	US	0	2000-01-26	2000	1	0				1	1		381	38.25		755	-75.9167
27307	1	76	149727227	0	7A	1	3		10	0	0	6			480	48.0833	692	-69.4167		10410			4	1330	8191999	19	8	1999	61	B#00027; C#0400	10	US	0	2000-01-27	2000	1	0				1	1		403	40.5833		734	-73.75
27310	1	76	149727314	0	7A	1	3		10	0	0	6			480	48.0833	692	-69.4167		10410			4	1330	8221999	22	8	1999	61	B#05034; C#0505	10	US	0	2005-02-03	2005	2	0				1	1		405	40.9167		723	-72.5833
27314	1	76	149727401	0	7A	1	3		10	0	0	6			480	48.0833	692	-69.4167		10410			4	1330	8281999	28	8	1999	59	B#04020; C#0304	10	US	0	2004-01-20	2004	1	0				1	1		393	39.5833		752	-75.4167
27321	1	76	149727564	0	7A	1	3		10	0	0	6			480	48.0833	692	-69.4167		10410			4	1330	9031999	3	9	1999	59		10	US		2007-01-02	2007	1	0	S			1	1		391	39.25		750	-75.0833
27325	1	76	149727727	0	7A	1	3		10	0	0	6			480	48.0833	692	-69.4167		10410			4	1330	8132000	13	8	2000	61	B#05032; C#0405	10	US	0	2005-02-01	2005	2	0				1	1		403	40.5833		734	-73.75
27327	1	76	149727777	0	7A	1	3		10	0	0	6			480	48.0833	692	-69.4167		10410			5	1330	8142000	14	8	2000	21	B#01017; C#0501	10	US	0	2001-01-17	2001	1	0				1	1		382	38.4167		750	-75.0833
27335	1	76	149728014	0	7A	1	3		10	0	0	6			480	48.0833	692	-69.4167		10410			4	1330	8182000	18	8	2000	88	B#04032; C#0504	10	US	0	2004-02-01	2004	2	0				1	1		371	37.25		770	-77.0833
27336	1	76	149728030	0	7A	1	3		10	0	0	6			480	48.0833	692	-69.4167		10410			4	1330	8192000	19	8	2000	46		10	US	47	2008-01-16	2008	1	0				1	1		382	38.4167		750	-75.0833
27338	1	76	149728036	0	7A	1	3		10	0	0	6			480	48.0833	692	-69.4167		10410			4	1330	8192000	19	8	2000	88	B#02010; C#0202	10	US	0	2002-01-10	2002	1	0				1	1		381	38.25		771	-77.25
27340	1	76	149728055	0	7A	1	3		10	0	0	6			480	48.0833	692	-69.4167		10410			4	1330	8192000	19	8	2000	46	B#04032; C#0504	10	US	0	2004-02-01	2004	2	0				1	1		393	39.5833		761	-76.25
27347	1	76	149728193	0	7A	1	3		10	0	0	6			480	48.0833	692	-69.4167		10410			4	1330	8212000	21	8	2000	61	B#01023; C#0501	10	US	0	2001-01-23	2001	1	0				1	1		405	40.9167		732	-73.4167
27350	1	76	149728216	0	7A	1	3		10	0	0	6			480	48.0833	692	-69.4167		10410			4	1330	8222000	22	8	2000	72	B#02044; C#0602	10	US	0	2002-02-13	2002	2	0				1	1		400	40.0833		761	-76.25
27355	1	76	149728264	0	7A	1	3		10	0	0	6			480	48.0833	692	-69.4167		10410			4	1330	8222000	22	8	2000	88		10	US	1	2009-01-25	2009	1	0	NNE			1	1		375	37.9167		752	-75.4167
27357	1	76	149728289	0	7A	1	3		10	0	0	6			480	48.0833	692	-69.4167		10410			4	1330	8232000	23	8	2000	88	B#03021; C#0303	10	US	0	2003-01-21	2003	1	0				1	1		370	37.0833		762	-76.4167
27358	1	76	149728300	0	7A	1	3		10	0	0	6			480	48.0833	692	-69.4167		10410			4	1330	8232000	23	8	2000	59	B#02013; C#0202	10	US	0	2002-01-13	2002	1	0				1	1		391	39.25		745	-74.9167
27361	1	76	149728376	0	7A	1	3		10	0	0	6			480	48.0833	692	-69.4167		10410			4	1330	8242000	24	8	2000	18	B#05045; C#0605	10	US	0	2005-02-14	2005	2	0				1	1		410	41.0833		732	-73.4167
27366	1	76	149728444	0	7A	1	3		10	0	0	6			480	48.0833	692	-69.4167		10410			4	1330	8252000	25	8	2000	59	B#03007; C#0103	10	US	0	2003-01-07	2003	1	0				1	1		393	39.5833		742	-74.4167
27374	1	76	149789674	0	7A	1	3		10	0	0	6			484	48.75	765	-76.9167		10410			5	1330	9072001	7	9	2001	46	B#04021; C#0304	10	US	0	2004-01-21	2004	1	0				1	1		393	39.5833		760	-76.0833
27378	1	76	149790514	0	7A	1	3		10	0	0	6			501	50.25	624	-62.75		10410			4	1330	8202000	20	8	2000	61	B#05034; C#0505	10	US	0	2005-02-03	2005	2	0				1	1		410	41.0833		722	-72.4167
27385	1	76	149790610	0	7A	1	3		10	0	0	6			501	50.25	624	-62.75		10410			4	1330	9042000	4	9	2000	59	B#02028; C#0402	10	US	0	2002-01-28	2002	1	0				1	1		391	39.25		750	-75.0833
27394	1	76	149790667	0	7A	1	3		10	0	0	6			501	50.25	624	-62.75		10410			4	1330	9152000	15	9	2000	46	B#06024; C#0406	10	US	0	2006-01-28	2006	1	0				1	1		382	38.4167		752	-75.4167
27398	1	76	149790696	0	7A	1	3		10	0	0	6			501	50.25	624	-62.75		10410			4	1330	9182000	18	9	2000	46	B#01179; C#2601	10	US	0	2001-06-28	2001	6	0				1	1		384	38.75		760	-76.0833
27401	1	76	149790730	0	7A	1	3		10	0	0	6			501	50.25	624	-62.75		10410			5	1330	9202000	20	9	2000	59	B#02008; C#0102	10	US	0	2002-01-08	2002	1	0				1	1		390	39.0833		744	-74.75
27405	1	76	149790763	0	7A	1	3		10	0	0	6			501	50.25	624	-62.75		10410			4	1330	9232000	23	9	2000	47	B#03023; C#0403	10	US	0	2003-01-23	2003	1	0				1	1		413	41.5833		710	-71.0833
27414	1	76	149793913	0	7A	1	3		10	0	0	6			480	48.0833	692	-69.4167		10410			4	1330	8282000	28	8	2000	46	B#04028; C#0404	10	US	0	2004-01-28	2004	1	0				1	1		382	38.4167		754	-75.75
27429	1	76	152743312	0	7A	1	3		10	0	0	6			460	46.0833	725	-72.9167		10410			4	1330	8312002	31	8	2002	63	B#04034; C#0504	10	US	0	2004-02-03	2004	2	0				1	1		355	35.9167		771	-77.25
27432	1	76	153752558	0	7A	1	3		10	0	0	6			460	46.0833	724	-72.75		10410			4	1330	8141998	14	8	1998	63	B#03014; C#0203	10	US	0	2003-01-14	2003	1	0				1	1		355	35.9167		754	-75.75
27435	1	76	153752581	0	7A	1	3		10	0	0	6			460	46.0833	724	-72.75		10410			4	1330	8181998	18	8	1998	66	B#00026; C#0400	10	US	0	2000-01-26	2000	1	0				2	1		395	39.9167		825	-82.9167
27447	1	76	153753126	0	7A	1	3		10	0	0	6			450	45.0833	731	-73.25		10410			4	1330	9041997	4	9	1997	59	B#02010; C#0202	10	US	0	2002-01-10	2002	1	0				1	1		392	39.4167		752	-75.4167
27448	1	76	153753167	0	7A	1	3		10	0	0	6			450	45.0833	731	-73.25		10410			4	1330	9061997	6	9	1997	61	B#02006; C#0102	10	US	0	2002-01-06	2002	1	0				1	1		425	42.9167		761	-76.25
27456	1	76	153753471	0	7A	1	3		10	0	0	6			480	48.0833	692	-69.4167		10410			4	1330	8301997	30	8	1997	61	B#98006; C#0998	10	US	0	1998-01-06	1998	1	0				1	1		424	42.75		765	-76.9167
27466	1	76	153753945	0	7A	1	3		10	0	0	6			460	46.0833	724	-72.75		10410			5	1330	8261998	26	8	1998	77	B#99020; C#1199	10	US	0	1999-01-20	1999	1	0				1	1		413	41.5833		712	-71.4167
27467	1	76	153753947	0	7A	1	3		10	0	0	6			460	46.0833	724	-72.75		10410			4	1330	8271998	27	8	1998	61	B#99154; C#2299	10	US	0	1999-06-03	1999	6	0				1	66		425	42.9167		762	-76.4167
27470	1	76	153753957	0	7A	1	3		10	0	0	6			460	46.0833	724	-72.75		10410			4	1330	8291998	29	8	1998	46	B#99020; C#0699 Fix HP longitude to correspond to long deg blk.	33	US	0	1999-01-20	1999	1	0				1	1		382	38.4167		763	-76.5
27489	1	76	153754546	0	7A	1	3		10	0	0	6			461	46.25	723	-72.5833		10410			4	1330	8221997	22	8	1997	21	B#98028; C#1198	10	US	0	1998-01-28	1998	1	0				1	1		390	39.0833		752	-75.4167
27493	1	76	153754591	0	7A	1	3		10	0	0	6			461	46.25	723	-72.5833		10410			5	1330	9041997	4	9	1997	46	B#99020; C#0399	10	US	0	1999-01-20	1999	1	0				1	1		391	39.25		760	-76.0833
27495	1	76	153754598	0	7A	1	3		10	0	0	6			461	46.25	723	-72.5833		10410			4	1330	9061997	6	9	1997	46	B#98022; C#0398	10	US	0	1998-01-22	1998	1	0				1	1		382	38.4167		754	-75.75
27506	1	76	161740889	0	7A	1	3		10	0	0	6			501	50.25	624	-62.75		10410			4	1330	8301998	30	8	1998	61	B#99005; C#0699	10	US	0	1999-01-05	1999	1	0				1	1		404	40.75		733	-73.5833
27541	1	76	161743042	0	7A	1	3		10	0	0	6			501	50.25	624	-62.75		10410			4	1330	9141998	14	9	1998	46	B#04021; C#0304	10	US	0	2004-01-21	2004	1	0				1	1		380	38.0833		752	-75.4167
27551	1	76	161777970	0	7A	1	3		10	0	0	6			483	48.5833	781	-78.25		10410			4	1330	9012004	1	9	2004	46	B#05032; C#0405	10	US	0	2005-02-01	2005	2	0				1	1		382	38.4167		760	-76.0833
27562	1	76	161780914	0	7A	1	3		10	0	0	6			450	45.0833	731	-73.25		10410			4	1330	9022000	2	9	2000	61	B#02092; C#1302	10	US	0	2002-04-02	2002	4	0				1	1		425	42.9167		761	-76.25
27566	1	76	161782214	0	7A	1	3		10	0	0	6			484	48.75	765	-76.9167		10410			4	1330	8202009	20	8	2009	59		10	US	9	2010-01-13	2010	1	0	N		9	1	1		390	39.0833		744	-74.75
27571	1	76	161782619	0	7A	1	3		10	0	0	6			501	50.25	624	-62.75		10410			4	1330	8241999	24	8	1999	21		10	US	5	2011-01-20	2011	1	0	S		5	1	1		383	38.5833		750	-75.0833
27582	1	76	161784029	0	7A	1	3		10	0	0	6			450	45.0833	731	-73.25		10410			4	1330	9102000	10	9	2000	66	B#02022; C#0302	10	US	0	2002-01-22	2002	1	0				2	1		404	40.75		823	-82.5833
27585	1	76	161786090	0	7A	1	3		10	0	0	6			460	46.0833	725	-72.9167		10410			4	1330	8172000	17	8	2000	88	B#05032; C#0405	10	US	0	2005-02-01	2005	2	0				1	1		374	37.75		762	-76.4167
27586	1	76	161786257	0	7A	1	3		10	0	0	6			460	46.0833	725	-72.9167		10410			4	1330	8172000	17	8	2000	63	B#03014; C#0203	10	US	0	2003-01-14	2003	1	0				1	1		351	35.25		753	-75.5833
27600	1	76	163715768	0	7A	1	3		10	0	0	6			484	48.75	765	-76.9167		10410			5	1330	8272009	27	8	2009	88		10	US	177	2010-02-02	2010	2	0	W		0	1	1		381	38.25		773	-77.5833
27602	1	76	163715807	0	7A	1	3		10	0	0	6			484	48.75	765	-76.9167		10410			4	1330	8282009	28	8	2009	21		10	US	1	2012-01-04	2012	1	0	E		1	1	1		391	39.25		752	-75.4167
27608	1	76	163730043	0	7A	1	3		10	0	0	6			480	48.0833	692	-69.4167		10410			4	1330	9072000	7	9	2000	61	B#03027; C#0403	10	US	0	2003-01-27	2003	1	0				1	1		405	40.9167		723	-72.5833
27615	1	76	163730336	0	7A	1	3		10	0	0	6			480	48.0833	692	-69.4167		10410			4	1330	8282001	28	8	2001	88	B#06018; C#0306	10	US	0	2006-01-21	2006	1	0				1	1		371	37.25		755	-75.9167
27622	1	76	163730433	0	7A	1	3		10	0	0	6			480	48.0833	692	-69.4167		10410			4	1330	8292001	29	8	2001	46	B#04020; C#0304	10	US	0	2004-01-20	2004	1	0				1	1		380	38.0833		752	-75.4167
27626	1	76	164749733	0	7A	1	3		10	0	0	6			484	48.75	722	-72.4167		10410			4	1330	8222010	22	8	2010	63		10	US	55	2011-02-10	2011	2	0	NW		55	1	1		360	36.0833		754	-75.75
27627	1	76	164749891	0	7A	1	3		10	0	0	6			470	47.0833	704	-70.75		10410			5	1330	9192005	19	9	2005	46	B#06022; C#0406	10	US	0	2006-01-28	2006	1	0				1	1		381	38.25		755	-75.9167
27628	1	76	164750574	0	7A	1	3		10	0	0	6			461	46.25	724	-72.75		10410			4	1330	9172004	17	9	2004	61	B#05004; C#1405	10	US	0	2005-01-04	2005	1	0				1	1		424	42.75		763	-76.5833
27629	1	76	164750693	0	7A	1	3		10	0	0	6			461	46.25	724	-72.75		10410			4	1330	9172004	17	9	2004	59	ltr 6/09;added cnty as per fnr ltr;	10	US	9	2009-02-06	2009	2	0	W		0	1	66		390	39.0833		745	-74.9167
27630	1	76	164750693	0	7A	1	3		10	0	0	6			461	46.25	724	-72.75		10410			4	1330	9172004	17	9	2004	59	verified exact coords;	0	US	0	2011-03-16	2011	3	0			0	1	66		390	39.1412		745	-74.8649
27631	1	76	164750749	0	7A	1	3		10	0	0	6			461	46.25	724	-72.75		10410			4	1330	9182004	18	9	2004	88		10	US	630	2009-01-07	2009	1	0	S		33	1	1		380	38.0833		772	-77.4167
27642	1	76	164751588	0	7A	1	3		10	0	0	6			480	48.0833	692	-69.4167		10410			4	1330	9052004	5	9	2004	63		10	US	55	2008-01-16	2008	1	0				1	1		355	35.9167		753	-75.5833
27645	1	76	164751671	0	7A	1	3		10	0	0	6			480	48.0833	692	-69.4167		10410			4	1330	9072004	7	9	2004	46		10	US	45	2010-01-26	2010	1	0	E		45	1	1		381	38.25		751	-75.25
27667	1	76	164751841	0	7A	1	3		10	0	0	6			480	48.0833	692	-69.4167		10410			5	1330	8302005	30	8	2005	21		10	US	5	2008-01-23	2008	1	0				1	1		385	38.9167		752	-75.4167
27671	1	76	164751959	0	7A	1	3		10	0	0	6			480	48.0833	692	-69.4167		10410			4	1330	9042005	4	9	2005	72		10	US	17	2011-01-04	2011	1	0			17	1	0	Found dead.	401	40.25		745	-74.9167
27684	1	76	165760021	0	7A	1	3		10	0	0	6			480	48.0833	692	-69.4167		10410			4	1330	9042001	4	9	2001	61	B#03021; C#0303	10	US	0	2003-01-21	2003	1	0				1	1		404	40.75		732	-73.4167
27693	1	76	165761054	0	7A	1	3		10	0	0	6			480	48.0833	692	-69.4167		10410			5	1330	9132002	13	9	2002	61	B#03022; C#0303	10	US	0	2003-01-22	2003	1	0				1	1		404	40.75		732	-73.4167
27696	1	76	165761098	0	7A	1	3		10	0	0	6			480	48.0833	692	-69.4167		10410			4	1330	9062005	6	9	2005	47	B#06018; C#0306	10	US	0	2006-01-21	2006	1	0				1	1		414	41.75		701	-70.25
27697	1	76	165763691	0	7A	1	3		10	0	0	6			450	45.0833	730	-73.0833		10410			4	1330	9162002	16	9	2002	39	B#05023; C#0305	10	US	0	2005-01-23	2005	1	0				2	1		373	37.5833		844	-84.75
27699	1	76	165763741	0	7A	1	3		10	0	0	6			450	45.0833	730	-73.0833		10410			4	1330	9172002	17	9	2002	59	B#03015; C#0203	10	US	0	2003-01-15	2003	1	0				1	1		391	39.25		750	-75.0833
27704	1	76	165764108	0	7A	1	3		10	0	0	6			484	48.75	720	-72.0833		10410			4	1330	8262001	26	8	2001	72	B#02015; C#0202	10	US	0	2002-01-15	2002	1	0				1	1		394	39.75		761	-76.25
27711	1	76	165764199	0	7A	1	3		10	0	0	6			484	48.75	720	-72.0833		10410			4	1330	8312001	31	8	2001	63	B#03056; C#0803	10	US	0	2003-02-25	2003	2	0				1	1		355	35.9167		753	-75.5833
27712	1	76	165764202	0	7A	1	3		10	0	0	6			484	48.75	720	-72.0833		10410			4	1330	8312001	31	8	2001	61	B#05002; C#0305	10	US	0	2005-01-02	2005	1	0				1	1		425	42.9167		731	-73.25
27719	1	76	165764488	0	7A	1	3		10	0	0	6			484	48.75	715	-71.9167		10410			4	1330	9122003	12	9	2003	46	B#05094; C#1305	10	US	0	2005-04-04	2005	4	0				1	1		382	38.4167		753	-75.5833
27723	1	76	165764521	0	7A	1	3		10	0	0	6			484	48.75	720	-72.0833		10410			4	1330	9132003	13	9	2003	46		10	US	47	2008-02-01	2008	2	0	s			1	1		381	38.25		750	-75.0833
27727	1	76	165767008	0	7A	1	3		10	0	0	6			480	48.0833	692	-69.4167		10410			4	1330	9062005	6	9	2005	77		10	US	9	2009-01-13	2009	1	0				1	1		412	41.4167		714	-71.75
27730	1	76	165767066	0	7A	1	3		10	0	0	6			480	48.0833	692	-69.4167		10410			5	1330	9072005	7	9	2005	21		10	US	5	2009-01-12	2009	1	0	SW			1	1		384	38.75		751	-75.25
27736	1	76	165767140	0	7A	1	3		10	0	0	6			480	48.0833	692	-69.4167		10410			4	1330	9092005	9	9	2005	63		10	US	131	2011-01-22	2011	1	0	SE		131	1	1		362	36.4167		770	-77.0833
27753	1	76	165773062	0	7A	1	3		10	0	0	6			480	48.0833	692	-69.4167		10410			4	1330	9072010	7	9	2010	59	modified species per fndr email, they verified the band #	10	US	11	2012-01-08	2012	1	0	NW		11	1	1		391	39.25		750	-75.0833
27754	1	76	165774088	0	7A	1	3		10	0	0	6			484	48.75	715	-71.9167		10410			4	1330	8232009	23	8	2009	72		10	US	77	2010-01-02	2010	1	0	W		77	1	1		404	40.75		753	-75.5833
27755	1	76	166700139	0	7A	1	3		10	0	3	6			484	48.75	765	-76.9167		10410		319891	4	1330	8162002	16	8	2002	88	B#04032; C#0504	10	US	0	2004-02-01	2004	2	0				1	1		383	38.5833		771	-77.25
27764	1	76	166700275	0	7A	1	3		10	0	3	6			484	48.75	765	-76.9167		10410		319857	5	1330	8232002	23	8	2002	27	B#05010; C#0105	10	US	0	2005-01-10	2005	1	0				1	1		330	33.0833		834	-83.75
27789	1	76	166700686	0	7A	1	3		10	0	4	6			484	48.75	720	-72.0833		10410			5	1330	8292002	29	8	2002	61	B#04020; C#0304	10	US	0	2004-01-20	2004	1	0				1	1		410	41.0833		715	-71.9167
27790	1	76	166700694	0	7A	1	3		10	0	4	6			484	48.75	720	-72.0833		10410			4	1330	8292002	29	8	2002	46	B#05023; C#0505	10	US	0	2005-01-23	2005	1	0				1	1		384	38.75		770	-77.0833
27797	1	76	166700730	0	7A	1	3		10	0	4	6			484	48.75	720	-72.0833		10410			4	1330	9012002	1	9	2002	72		10	US	93	2010-01-05	2010	1	0	N		93	1	1		410	41.0833	CHILLISQUAQUE CREEK	764	-76.75
27804	1	76	166700780	0	7A	1	3		10	0	4	6			484	48.75	720	-72.0833		10410			4	1330	9042002	4	9	2002	21	B#03012; C#0203	10	US	0	2003-01-12	2003	1	0				1	1		392	39.4167		753	-75.5833
27809	1	76	166700854	0	7A	1	3		10	0	4	6			501	50.25	624	-62.75		10410			4	1330	8262002	26	8	2002	46	B#05032; C#0405	10	US	0	2005-02-01	2005	2	0				1	1		381	38.25		752	-75.4167
27820	1	76	166701212	0	7A	1	3		10	0	4	6			480	48.0833	692	-69.4167		10410			4	1330	8132002	13	8	2002	61	B#03033; C#0503	10	US	0	2003-02-02	2003	2	0				1	1		404	40.75		724	-72.75
27821	1	76	166701217	0	7A	1	3		10	0	3	6			480	48.0833	692	-69.4167		10410		305380	4	1330	8132002	13	8	2002	61	B#03002; C#5202	10	US	0	2003-01-02	2003	1	0				1	1		410	41.0833		722	-72.4167
27822	1	76	166701226	0	7A	1	3		10	0	4	6			480	48.0833	692	-69.4167		10410			4	1330	8132002	13	8	2002	77		10	US		2007-01-21	2007	1	0	S			1	1		412	41.4167		713	-71.5833
27825	1	76	166701291	0	7A	1	3		10	0	3	6			480	48.0833	692	-69.4167		10410		319603	4	1330	8162002	16	8	2002	59	B#04014; C#0204	10	US	0	2004-01-14	2004	1	0				1	1		393	39.5833		742	-74.4167
27829	1	76	166701322	0	7A	1	3		10	0	4	6			480	48.0833	692	-69.4167		10410			4	1330	8172002	17	8	2002	77	B#03032; C#0503	10	US	0	2003-02-01	2003	2	0				1	1		412	41.4167		713	-71.5833
27831	1	76	166701337	0	7A	1	3		10	0	3	6			480	48.0833	692	-69.4167		10410		305410	4	1330	8172002	17	8	2002	47		0	US	7	2008-01-17	2008	1	0				1	1		412	41.3835		703	-70.5328
27835	1	76	166701386	0	7A	1	3		10	0	4	6			480	48.0833	692	-69.4167		10410			4	1330	8192002	19	8	2002	61	B#05032; C#0405	10	US	0	2005-02-01	2005	2	0				1	1		404	40.75		733	-73.5833
27848	1	76	166701529	0	7A	1	3		10	0	3	6			480	48.0833	692	-69.4167		10410		305458	4	1330	8242002	24	8	2002	72	B#05010; C#0105	10	US	0	2005-01-10	2005	1	0				1	1		402	40.4167		770	-77.0833
27849	1	76	166701569	0	7A	1	3		10	0	3	6			480	48.0833	692	-69.4167		10410		305468	4	1330	8252002	25	8	2002	46	B#05026; C#0405	10	US	0	2005-01-26	2005	1	0				1	1		383	38.5833		764	-76.75
27850	1	76	166701577	0	7A	1	3		10	0	3	6			480	48.0833	692	-69.4167		10410		305470	4	1330	8262002	26	8	2002	77	B#06017; Added Reward # per phone call w/ hunter/ KM; C#0306	10	US	0	2006-01-21	2006	1	0				1	1		412	41.4167		713	-71.5833
27852	1	76	166701586	0	7A	1	3		10	0	4	6			480	48.0833	692	-69.4167		10410			4	1330	8262002	26	8	2002	61	B#03057; C#0803	10	US	0	2003-02-26	2003	2	0				1	1		431	43.25		764	-76.75
27853	1	76	166701605	0	7A	1	3		10	0	3	6			480	48.0833	692	-69.4167		10410		305477	4	1330	8272002	27	8	2002	88	B#04029; C#0404	10	US	0	2004-01-29	2004	1	0				1	1		382	38.4167		772	-77.4167
27856	1	76	166701627	0	7A	1	3		10	0	3	6			480	48.0833	692	-69.4167		10410		319519	4	1330	8282002	28	8	2002	72	B#04014; C#0204	10	US	0	2004-01-14	2004	1	0				1	1		403	40.5833		760	-76.0833
27861	1	76	166701730	0	7A	1	3		10	0	4	6			480	48.0833	692	-69.4167		10410			4	1330	9032002	3	9	2002	46	B#06031; C#0506	10	US	0	2006-02-04	2006	2	0				1	1		383	38.5833		760	-76.0833
27862	1	76	166701731	0	7A	1	3		10	0	3	6			480	48.0833	692	-69.4167		10410		319493	4	1330	9032002	3	9	2002	61	B#05004; C#5204	10	US	0	2005-01-04	2005	1	0				1	1		403	40.5833		733	-73.5833
27864	1	76	166701788	0	7A	1	3		10	0	4	6			480	48.0833	692	-69.4167		10410			4	1330	9092002	9	9	2002	88	B#03049; C#0703	10	US	0	2003-02-18	2003	2	0				1	1		371	37.25		763	-76.5833
27867	1	76	166701829	0	7A	1	3		10	0	3	6			460	46.0833	725	-72.9167		10410		305533	4	1330	8212002	21	8	2002	59		10	US	11	2007-04-19	2007	4	0				1	1	Shot.	391	39.25		745	-74.9167
27868	1	76	166701836	0	7A	1	3		10	0	4	6			460	46.0833	725	-72.9167		10410			4	1330	8222002	22	8	2002	21		10	US	3	2008-01-22	2008	1	0				1	1		392	39.4167		753	-75.5833
27869	1	76	166701847	0	7A	1	3		10	0	3	6			460	46.0833	725	-72.9167		10410		319464	4	1330	8232002	23	8	2002	88	B#04021; C#0504	10	US	0	2004-01-21	2004	1	0				1	1		385	38.9167		783	-78.5833
27875	1	76	166701880	0	7A	1	3		10	0	4	6			460	46.0833	725	-72.9167		10410			4	1330	8242002	24	8	2002	46	B#04032; C#0504	10	US	0	2004-02-01	2004	2	0				1	1		384	38.75		764	-76.75
27878	1	76	166701900	0	7A	1	3		10	0	4	6			460	46.0833	725	-72.9167		10410			4	1330	8252002	25	8	2002	77	B#05026; C#0405	10	US	0	2005-01-26	2005	1	0				1	1		414	41.75		711	-71.25
27879	1	76	166701917	0	7A	1	3		10	0	3	6			450	45.0833	730	-73.0833		10410		305555	5	1330	8232002	23	8	2002	59	B#04011; C#0204	10	US	0	2004-01-11	2004	1	0				1	1		403	40.5833		740	-74.0833
27882	1	76	166703011	0	7A	1	3		10	0	3	6			450	45.0833	730	-73.0833		10410		319173	4	1330	9112002	11	9	2002	21	B#04011; C#0504	10	US	0	2004-01-11	2004	1	0				1	1		385	38.9167		752	-75.4167
27886	1	76	166703086	0	7A	1	3		10	0	4	6			460	46.0833	725	-72.9167		10410			4	1330	8272002	27	8	2002	46	PER FINDER	10	US	17	2008-01-20	2008	1	0	N			1	1		384	38.75		770	-77.0833
27891	1	76	166734572	0	7A	1	3		10	0	4	6			461	46.25	724	-72.75		10410			4	1330	8242004	24	8	2004	88	corrected spp. per fndr phone call	10	US	57	2011-02-25	2011	2	0			57	1	1	Shot.	375	37.9167		765	-76.9167
27892	1	76	166734582	0	7A	1	3		10	0	4	6			461	46.25	724	-72.75		10410			4	1330	8252004	25	8	2004	59	B#05039; C#0805	10	US	0	2005-02-08	2005	2	0				1	1		393	39.5833		742	-74.4167
27894	1	76	166734622	0	7A	1	3		10	0	4	6			460	46.0833	725	-72.9167		10410			4	1330	8302004	30	8	2004	82	B#06009; C#0206	10	US	0	2006-01-14	2006	1	0				2	1		360	36.0833		833	-83.5833
27908	1	76	166734965	0	7A	1	3		10	0	3	6			484	48.75	765	-76.9167		10410		362217	4	1330	8222004	22	8	2004	61		10	US	55	2009-01-03	2009	1	0				1	1		425	42.9167		773	-77.5833
27921	1	76	166735165	0	7A	1	3		10	0	3	6			484	48.75	765	-76.9167		10410		362267	4	1330	9012004	1	9	2004	72	B#05004; C#5204	10	US	0	2005-01-04	2005	1	0				1	1		410	41.0833		772	-77.4167
27926	1	76	166735227	0	7A	1	3		10	0	3	6			484	48.75	765	-76.9167		10410		366919	4	1330	9042004	4	9	2004	61		10	US	69	2007-12-12	2007	12	0	S			1	1		425	42.9167		765	-76.9167
27928	1	76	166735248	0	7A	1	3		10	0	4	6			484	48.75	765	-76.9167		10410			5	1330	9062004	6	9	2004	59		10	US	1	2008-01-04	2008	1	0				1	1		392	39.4167		742	-74.4167
27944	1	76	166735448	0	7A	1	3		10	0	4	6			484	48.75	720	-72.0833		10410			4	1330	8312004	31	8	2004	46	B#05018; C#0205	10	US	0	2005-01-18	2005	1	0				1	1		381	38.25		751	-75.25
27946	1	76	166735453	0	7A	1	3		10	0	3	6			484	48.75	720	-72.0833		10410		362339	5	1330	8312004	31	8	2004	61		10	US		2007-02-07	2007	2	0	S			1	1		405	40.9167		721	-72.25
27951	1	76	166735488	0	7A	1	3		10	0	4	6			484	48.75	715	-71.9167		10410			4	1330	9012004	1	9	2004	63	EMAIL ADDRESS ADDED; assigned county cp ;	7	US	55	2012-05-03	2012	5	0			55	1	1	Shot.	354	35.7505	LONG SHOAL RIVER	754	-75.7663
27957	1	76	166735527	0	7A	1	3		10	0	3	6			484	48.75	720	-72.0833		10410		366844	4	1330	9012004	1	9	2004	59	B#05045; C#0605	10	US	0	2005-02-14	2005	2	0				1	1		393	39.5833		741	-74.25
27969	1	76	166735609	0	7A	1	3		10	0	3	6			484	48.75	720	-72.0833		10410		362378	5	1330	9042004	4	9	2004	39	B#05026; C#0405	10	US	0	2005-01-26	2005	1	0				2	1		383	38.5833		833	-83.5833
27976	1	76	166735644	0	7A	1	3		10	0	4	6			484	48.75	720	-72.0833		10410			4	1330	9052004	5	9	2004	59	B#05023; C#0305	10	US	0	2005-01-23	2005	1	0				1	1		391	39.25		743	-74.5833
27979	1	76	166735655	0	7A	1	3		10	0	3	6			484	48.75	720	-72.0833		10410		366812	4	1330	9062004	6	9	2004	59	B#05004; C#5204	10	US	0	2005-01-04	2005	1	0				1	1		392	39.4167		742	-74.4167
27980	1	76	166735657	0	7A	1	3		10	0	3	6			484	48.75	720	-72.0833		10410		362390	5	1330	9062004	6	9	2004	21	ONLY FAINT AMOUNT OF GREEN ON $100 REWARD BAND	10	US	1	2008-01-22	2008	1	0	W			1	1		390	39.0833	BEAVER POND @ 542	753	-75.5833
27985	1	76	166735690	0	7A	1	3		10	0	4	6			484	48.75	720	-72.0833		10410			4	1330	9082004	8	9	2004	59		10	US	9	2008-01-22	2008	1	0				1	1		390	39.0833		744	-74.75
27989	1	76	166735730	0	7A	1	3		10	0	4	6			484	48.75	715	-71.9167		10410			5	1330	9112004	11	9	2004	61		10	US		2007-01-08	2007	1	0				1	1		404	40.75	PT LOOKOUT	733	-73.5833
27999	1	76	166736079	0	7A	1	3		10	0	3	6			480	48.0833	692	-69.4167		10410		366706	5	1330	8232004	23	8	2004	88	B#05026; C#0405	10	US	0	2005-01-26	2005	1	0				1	1		375	37.9167		764	-76.75
28000	1	76	166736091	0	7A	1	3		10	0	3	6			480	48.0833	692	-69.4167		10410		366703	5	1330	8232004	23	8	2004	46	B#06029; C#0506	10	US	0	2006-02-04	2006	2	0				1	1		381	38.25		761	-76.25
28016	1	76	166736287	0	7A	1	3		10	0	3	6			480	48.0833	692	-69.4167		10410		366654	4	1330	8272004	27	8	2004	61	B#05018; C#0205	10	US	0	2005-01-18	2005	1	0				1	1		405	40.9167		722	-72.4167
28027	1	76	166736428	0	7A	1	3		10	0	4	6			480	48.0833	692	-69.4167		10410			4	1330	8302004	30	8	2004	18	B#05019; C#0305	10	US	0	2005-01-19	2005	1	0				1	1		412	41.4167		715	-71.9167
28029	1	76	166736483	0	7A	1	3		10	0	3	6			480	48.0833	692	-69.4167		10410		366605	4	1330	9022004	2	9	2004	77	B#05018; C#0905	10	US	0	2005-01-18	2005	1	0				1	1		412	41.4167		713	-71.5833
28038	1	76	166744692	0	7A	1	3		10	0	0	6			480	48.0833	692	-69.4167		10410			4	1330	8162009	16	8	2009	18	Coord. based on loc. desc.	10	US	11	2010-01-12	2010	1	0	S		11	1	66		411	41.25	GOSHEN COVE	720	-72.0833
28040	1	76	166744709	0	7A	1	3		10	0	0	6			480	48.0833	692	-69.4167		10410			4	1330	8172009	17	8	2009	47	Coord. based on loc. desc.	10	US	23	2011-01-24	2011	1	0			23	1	1		415	41.9167	PLYMOUTH BAY	703	-70.5833
28042	1	76	166744721	0	7A	1	3		10	0	0	6			480	48.0833	692	-69.4167		10410			5	1330	8182009	18	8	2009	88	assigned 10 min blk of loc des;;	10	US	1	2012-01-08	2012	1	0	E		1	1	1		373	37.5833	CEDAR ISLAND	753	-75.5833
28045	1	76	166744775	0	7A	1	3		10	0	0	6			480	48.0833	692	-69.4167		10410			4	1330	8212009	21	8	2009	59	Coord. based on loc. desc.	10	US	29	2012-01-14	2012	1	0			29	1	1		394	39.75	EDWIN B FORSYTHE NATIONAL WILDLIFE REFUGE	740	-74.0833
28046	1	76	166744859	0	7A	1	3		10	0	0	6			480	48.0833	692	-69.4167		10410			4	1330	8252009	25	8	2009	46		10	US	3	2010-01-29	2010	1	0			3	1	1	Shot.	384	38.75		763	-76.5833
28061	1	76	166745603	0	7A	1	3		10	0	0	6			480	48.0833	692	-69.4167		10410			4	1330	8292009	29	8	2009	63		10	US	137	2011-01-29	2011	1	0	NE		137	1	1		351	35.25	MARSH	763	-76.5833
28062	1	76	166745665	0	7A	1	3		10	0	0	6			480	48.0833	692	-69.4167		10410			4	1330	8312009	31	8	2009	88	Coord. based on loc. desc.	10	US	87	2010-01-12	2010	1	0	E		87	1	1		372	37.4167	CURLES NECK FARM	771	-77.25
28067	1	76	166746092	0	7A	1	3		10	0	0	6			460	46.0833	725	-72.9167		10410			4	1330	9032009	3	9	2009	88		10	US	810	2012-01-21	2012	1	0			810	1	1		365	36.9167		755	-75.9167
28081	1	76	169732049	0	7A	1	3		10	0	0	6			484	48.75	715	-71.9167		10410			4	1330	8282009	28	8	2009	59		10	US	9	2012-01-21	2012	1	0	NE		9	1	1		385	38.9167		745	-74.9167
28085	1	76	169732531	0	7A	1	3		10	0	0	6			484	48.75	720	-72.0833		10410			4	1330	9052009	5	9	2009	72		10	US	11	2010-01-09	2010	1	0			11	1	1		402	40.4167		755	-75.9167
28090	1	76	173726067	0	7A	1	3		10	0	3	6			484	48.75	765	-76.9167		10410		357834	5	1330	8232003	23	8	2003	88	DATA ENTRY ERROR	10	US	510	2007-01-20	2007	1	0	S			1	1		383	38.5833		770	-77.0833
28094	1	76	173726159	0	7A	1	3		10	0	3	6			484	48.75	765	-76.9167		10410		357811	4	1330	8292003	29	8	2003	82	B#05012; C#0205	10	US	0	2005-01-12	2005	1	0				2	1		351	35.25		860	-86.0833
28096	1	76	173726161	0	7A	1	3		10	0	3	6			484	48.75	765	-76.9167		10410		344391	4	1330	8292003	29	8	2003	66	B#04020; C#0304	10	US	0	2004-01-20	2004	1	0				2	1		393	39.5833		813	-81.5833
28099	1	76	173726253	0	7A	1	3		10	0	3	6			484	48.75	765	-76.9167		10410		344414	4	1330	9062003	6	9	2003	72		0	US	41	2008-01-25	2008	1	0				1	1		401	40.2168		770	-77.0497
28103	1	76	173726279	0	7A	1	3		10	0	3	6			484	48.75	765	-76.9167		10410		357781	4	1330	9062003	6	9	2003	35	B#04014; C#0504	10	US	0	2004-01-14	2004	1	0				2	1		390	39.0833		855	-85.9167
28106	1	76	173726319	0	7A	1	3		10	0	3	6			484	48.75	765	-76.9167		10410		357771	5	1330	9082003	8	9	2003	88	B#04032; C#0804	10	US	0	2004-02-01	2004	2	0				1	1		371	37.25		765	-76.9167
28108	1	76	173726371	0	7A	1	3		10	0	3	6			484	48.75	765	-76.9167		10410		357758	4	1330	9112003	11	9	2003	46	Reward only	10	US	15	2010-04-30	2010	4	0			15	1	1	Shot.	393	39.5833		754	-75.75
28109	1	76	173726407	0	7A	1	3		10	0	3	6			461	46.25	724	-72.75		10410		357749	4	1330	8212003	21	8	2003	46	B#04020; C#0304	10	US	0	2004-01-20	2004	1	0				1	1		390	39.0833		763	-76.5833
28110	1	76	173726421	0	7A	1	3		10	0	3	6			461	46.25	724	-72.75		10410		344456	4	1330	8242003	24	8	2003	59	B#04014; C#0204	10	US	0	2004-01-14	2004	1	0				1	1		392	39.4167		742	-74.4167
28111	1	76	173726424	0	7A	1	3		10	0	4	6			461	46.25	724	-72.75		10410			4	1330	8242003	24	8	2003	18	B#05012; C#0105	10	US	0	2005-01-12	2005	1	0				1	1		411	41.25		722	-72.4167
28112	1	76	173726445	0	7A	1	3		10	0	3	6			460	46.0833	725	-72.9167		10410		344462	4	1330	8262003	26	8	2003	59		10	US		2007-01-02	2007	1	0				1	1		391	39.25		750	-75.0833
28126	1	76	173726569	0	7A	1	3		10	0	3	6			460	46.0833	725	-72.9167		10410		344493	4	1330	9032003	3	9	2003	46		10	US		2007-01-01	2007	1	0	N			1	1		394	39.75		760	-76.0833
28135	1	76	173726655	0	7A	1	3		10	0	3	6			484	48.75	720	-72.0833		10410		357687	4	1330	8272003	27	8	2003	46	MOD TOWN -- MP	10	US	39	2009-01-21	2009	1	0	NW		0	1	1		380	38.0833		755	-75.9167
28137	1	76	173726678	0	7A	1	3		10	0	4	6			484	48.75	720	-72.0833		10410			5	1330	8282003	28	8	2003	63	B#04021; C#0304	10	US	0	2004-01-21	2004	1	0				1	1		362	36.4167		760	-76.0833
28142	1	76	173726737	0	7A	1	3		10	0	3	6			484	48.75	720	-72.0833		10410		344535	4	1330	9012003	1	9	2003	46	B#06025; C#0406	10	US	0	2006-01-28	2006	1	0				1	1		380	38.0833		752	-75.4167
28158	1	76	173727128	0	7A	1	3		10	0	4	6			501	50.25	624	-62.75		10410			4	1330	9122003	12	9	2003	88	assigned 10 min blk of loc des;;	10	US	1	2012-01-08	2012	1	0	E		1	1	1		373	37.5833	CEDAR ISLAND	753	-75.5833
28162	1	76	173727200	0	7A	1	3		10	0	4	6			501	50.25	624	-62.75		10410			5	1330	9202003	20	9	2003	59	B#04026; C#0404	10	US	0	2004-01-26	2004	1	0				1	1		392	39.4167		742	-74.4167
28163	1	76	173727306	0	7A	1	3		10	0	4	6			480	48.0833	692	-69.4167		10410			4	1330	8222003	22	8	2003	21	B#04021; C#0304	10	US	0	2004-01-21	2004	1	0				1	1		391	39.25		753	-75.5833
28164	1	76	173727316	0	7A	1	3		10	0	4	6			480	48.0833	692	-69.4167		10410			4	1330	8232003	23	8	2003	21		10	US	3	2009-01-25	2009	1	0	E			1	1		392	39.4167	SEDAR CREEK SWAMP	753	-75.5833
28165	1	76	173727421	0	7A	1	3		10	0	3	6			480	48.0833	692	-69.4167		10410		344706	4	1330	9012003	1	9	2003	59	B#04058; C#0804	10	US	0	2004-02-27	2004	2	0				1	1		385	38.9167		745	-74.9167
28178	1	76	173727697	0	7A	1	3		10	0	3	6			480	48.0833	692	-69.4167		10410		344775	4	1330	9102003	10	9	2003	88	B#04032; C#0504	10	US	0	2004-02-01	2004	2	0				1	1		374	37.75		753	-75.5833
28185	1	76	173727946	0	7A	1	3		10	0	4	6			450	45.0833	730	-73.0833		10410			4	1330	9012003	1	9	2003	88	B#04011; C#0204	10	US	0	2004-01-11	2004	1	0				1	1		363	36.5833		770	-77.0833
28189	1	76	179709156	0	7A	1	3		10	0	4	6			480	48.0833	692	-69.4167		10410			4	1330	8172006	17	8	2006	18	Coord. based on loc. desc.; hybrid vs spp. discrepancy, no response from fndr to verify details	10	US	1	2011-01-21	2011	1	0	S		1	1	1		410	41.0833	BRIDGEPORT HARBOR	731	-73.25
28191	1	76	179709187	0	7A	1	3		10	0	3	6			480	48.0833	692	-69.4167		10410		389804	4	1330	8182006	18	8	2006	88		10	US		2007-01-15	2007	1	0	E			1	1		374	37.75		753	-75.5833
28193	1	76	179709204	0	7A	1	3		10	0	4	6			480	48.0833	692	-69.4167		10410			4	1330	8182006	18	8	2006	21		10	US		2007-01-06	2007	1	0	W			1	1		384	38.75		752	-75.4167
28195	1	76	179709243	0	7A	1	3		10	0	3	6			480	48.0833	692	-69.4167		10410		389790	4	1330	8192006	19	8	2006	61		10	US	103	2009-02-02	2009	2	0				1	1		404	40.75		731	-73.25
28196	1	76	179709251	0	7A	1	3		10	0	3	6			480	48.0833	692	-69.4167		10410		389788	4	1330	8192006	19	8	2006	88		10	US	1	2011-01-25	2011	1	0	W		1	1	1		373	37.5833		755	-75.9167
28209	1	76	179709600	0	7A	1	3		10	0	4	6			480	48.0833	692	-69.4167		10410			4	1330	8302006	30	8	2006	88		10	US	800	2010-02-03	2010	2	0	N		800	1	1		364	36.75		763	-76.5833
28220	1	76	179710156	0	7A	1	3		10	0	4	6			484	48.75	720	-72.0833		10410			4	1330	8242006	24	8	2006	46		10	US		2007-01-29	2007	1	0	W			1	1		375	37.9167		760	-76.0833
28226	1	76	179710399	0	7A	1	3		10	0	3	6			484	48.75	715	-71.9167		10410		389501	4	1330	9102006	10	9	2006	77		10	US	5	2010-01-25	2010	1	0			5	1	1		413	41.5833		711	-71.25
28227	1	76	179710409	0	7A	1	3		10	0	3	6			484	48.75	715	-71.9167		10410		388203	4	1330	9112006	11	9	2006	21		10	US	3	2011-01-05	2011	1	0	E		3	1	1		392	39.4167		753	-75.5833
28231	1	76	179710519	0	7A	1	3		10	0	3	6			473	47.5833	724	-72.75		10410		389471	4	1330	8232006	23	8	2006	66		10	US	67	2010-01-12	2010	1	0				2	1	Shot.	401	40.25		811	-81.25
28241	1	76	179710660	0	7A	1	3		10	0	4	6			460	46.0833	724	-72.75		10410			4	1330	8242006	24	8	2006	88		0	US	59	2007-01-27	2007	1	0				1	1		384	38.7212		770	-77.1433
28243	1	76	179710683	0	7A	1	3		10	0	3	6			460	46.0833	724	-72.75		10410		389430	5	1330	8272006	27	8	2006	61	PER BAND	10	US	103	2007-01-10	2007	1	0				1	1		404	40.75		724	-72.75
28249	1	76	179710791	0	7A	1	3		10	0	3	6			460	46.0833	724	-72.75		10410		389403	5	1330	9092006	9	9	2006	61		10	US	11	2009-01-09	2009	1	0	S			1	1		424	42.75		764	-76.75
28254	1	76	179720249	0	7A	1	3		10	0	3	6			484	48.75	765	-76.9167		10410		390863	5	1330	8272007	27	8	2007	72		0	US	71	2008-01-12	2008	1	0				1	1		394	39.7418		760	-76.1263
28273	1	76	179720667	0	7A	1	3		10	0	3	6			480	48.0833	692	-69.4167		10410		393234	4	1330	8232007	23	8	2007	61		10	US	103	2009-01-24	2009	1	0				1	1		404	40.75		724	-72.75
28275	1	76	179720670	0	7A	1	3		10	0	4	6			480	48.0833	692	-69.4167		10410			4	1330	8232007	23	8	2007	46		10	US	47	2008-01-02	2008	1	0				1	1	Shot.	382	38.4167		750	-75.0833
28276	1	76	179720671	0	7A	1	3		10	0	3	6			480	48.0833	692	-69.4167		10410		393233	4	1330	8232007	23	8	2007	47	DESC & PLACE ARE IN SAME 10 MIN BLK--MP	10	US	5	2009-01-13	2009	1	0	SW			1	1		413	41.5833	ANGELINE BROOK	710	-71.0833
28277	1	76	179720708	0	7A	1	3		10	0	4	6			480	48.0833	692	-69.4167		10410			4	1330	8282007	28	8	2007	21		10	US	1	2008-01-02	2008	1	0				1	1		391	39.25		753	-75.5833
28278	1	76	179720737	0	7A	1	3		10	0	3	6			480	48.0833	692	-69.4167		10410		390985	4	1330	8292007	29	8	2007	46		10	US	37	2008-01-19	2008	1	0				1	1		381	38.25		764	-76.75
28286	1	76	179720950	0	7A	1	3		10	0	4	6			480	48.0833	692	-69.4167		10410			4	1330	9052007	5	9	2007	88		10	US	1	2009-05-03	2009	5	0	NE		1	1	1		374	37.75		753	-75.5833
28287	1	76	179720980	0	7A	1	3		10	0	4	6			484	48.75	720	-72.0833		10410			4	1330	8282007	28	8	2007	77		10	US	7	2010-01-17	2010	1	0			0	1	1		414	41.75		712	-71.4167
28289	1	76	179721021	0	7A	1	3		10	0	3	6			484	48.75	720	-72.0833		10410		391056	4	1330	9052007	5	9	2007	72	MOD TOWN, ADJACENT COUNTY -- MP	10	US	99	2009-01-14	2009	1	0	S		43	1	1		402	40.4167		770	-77.0833
28293	1	76	179721058	0	7A	1	3		10	0	4	6			484	48.75	720	-72.0833		10410			4	1330	9072007	7	9	2007	61		10	US	11	2008-01-14	2008	1	0	E			1	1		424	42.75	MCALLISTER RD	762	-76.4167
28295	1	76	182749986	0	7A	1	3		10	0	0	6			480	48.0833	692	-69.4167		10410			5	1330	9052010	5	9	2010	47		10	US	7	2011-01-05	2011	1	0			7	1	1		412	41.4167		703	-70.5833
28296	1	76	182750021	0	7A	1	3		10	0	0	6			484	48.75	715	-71.9167		10410			4	1330	9042010	4	9	2010	46	Coord. based on loc. desc.;;	10	US	29	2011-01-21	2011	1	0	SE		29	1	1		390	39.0833	QUAKER NECK	760	-76.0833
28299	1	76	182750458	0	7A	1	3		10	0	0	6			484	48.75	715	-71.9167		10410			5	1330	9062011	6	9	2011	46		10	US	29	2012-01-13	2012	1	0			29	1	1		390	39.0833		761	-76.25
28307	1	76	182757724	0	7A	1	3		10	0	0	6			480	48.0833	692	-69.4167		10410			5	1330	8172010	17	8	2010	59	corrected band number per reporter, bands got mixed up	10	US	29	2011-01-28	2011	1	0	SW		29	1	1		393	39.5833		742	-74.4167
28309	1	76	182757886	0	7A	1	3		10	0	0	6			480	48.0833	692	-69.4167		10410			5	1330	8222010	22	8	2010	18	DUPLICATE REPORT;	10	US	7	2012-01-14	2012	1	0			7	1	1		411	41.25	GREAT HAMMOCK NEAR SOUTH VIEW TERR	722	-72.4167
28317	1	76	183704005	0	7A	1	3		10	0	3	6			484	48.75	720	-72.0833		10410		384102	4	1330	8212005	21	8	2005	77	B#06022; C#0406	10	US	0	2006-01-28	2006	1	0				1	1		413	41.5833		711	-71.25
28321	1	76	183704037	0	7A	1	3		10	0	3	6			484	48.75	720	-72.0833		10410		384110	4	1330	8222005	22	8	2005	59		10	US	9	2011-01-19	2011	1	0	W		9	1	1		390	39.0833	US	744	-74.75
28324	1	76	183704103	0	7A	1	3		10	0	3	6			484	48.75	720	-72.0833		10410		387075	4	1330	8252005	25	8	2005	88		10	US		2006-09-19	2006	9	0	N			1	1		382	38.4167	AQUIA CREEK	771	-77.25
28325	1	76	183704115	0	7A	1	3		10	0	3	6			484	48.75	720	-72.0833		10410		387072	4	1330	8262005	26	8	2005	46	B#06029; C#0506	10	US	0	2006-02-04	2006	2	0				1	1		380	38.0833		752	-75.4167
28335	1	76	183704266	0	7A	1	3		10	0	4	6			484	48.75	715	-71.9167		10410			4	1330	9052005	5	9	2005	21		10	US		2007-01-29	2007	1	0	N			1	1		383	38.5833		750	-75.0833
28336	1	76	183704267	0	7A	1	3		10	0	3	6			484	48.75	715	-71.9167		10410		387034	5	1330	9052005	5	9	2005	88	fndr emailed rband #; mod loc per 1st ltr (3/05/09) since there was no reply to 2nd ltr -- mp;	10	US	595	2009-01-19	2009	1	0			81	1	1		364	36.75		773	-77.5833
28353	1	76	183704587	0	7A	1	3		10	0	3	6			460	46.0833	725	-72.9167		10410		386954	4	1330	8232005	23	8	2005	46	dup report verified details with other report; verified date of enc.;	10	US	47	2011-01-31	2011	1	0	E		47	1	1		382	38.4167		750	-75.0833
28363	1	76	183706020	0	7A	1	3		10	0	4	6			480	48.0833	692	-69.4167		10410			4	1330	8182005	18	8	2005	88		10	US	1	2009-02-13	2009	2	0	N		131	1	1		374	37.75		753	-75.5833
28372	1	76	183706160	0	7A	1	3		10	0	4	6			480	48.0833	692	-69.4167		10410			4	1330	8242005	24	8	2005	88	B#06029; C#0506	10	US	0	2006-02-04	2006	2	0				1	1		373	37.5833		754	-75.75
28381	1	76	183706241	0	7A	1	3		10	0	3	6			480	48.0833	692	-69.4167		10410		384661	5	1330	8262005	26	8	2005	88	B#06031; C#0506	10	US	0	2006-02-04	2006	2	0				1	1		373	37.5833		754	-75.75
28387	1	76	183706320	0	7A	1	3		10	0	4	6			480	48.0833	692	-69.4167		10410			4	1330	8272005	27	8	2005	88		10	US	131	2008-01-28	2008	1	0	E			1	1		371	37.25		755	-75.9167
28390	1	76	183706368	0	7A	1	3		10	0	4	6			480	48.0833	692	-69.4167		10410			4	1330	8282005	28	8	2005	61		10	US	103	2012-01-05	2012	1	0	S		103	1	1		405	40.9167		723	-72.5833
28392	1	76	183706401	0	7A	1	3		10	0	3	6			480	48.0833	692	-69.4167		10410		384701	4	1330	8292005	29	8	2005	61	added reward after talking with finder 3-11-11/KM	10	US	59	2011-01-12	2011	1	0	E		103	1	1		404	40.75		733	-73.5833
28394	1	76	183706419	0	7A	1	3		10	0	3	6			480	48.0833	692	-69.4167		10410		386496	4	1330	8292005	29	8	2005	59		10	US	15	2008-01-04	2008	1	0				1	1		394	39.75		752	-75.4167
28402	1	76	183706833	0	7A	1	3		10	0	3	6			484	48.75	765	-76.9167		10410		384809	4	1330	8292005	29	8	2005	46		10	US	39	2009-01-26	2009	1	0	E			1	1		380	38.0833		755	-75.9167
28405	1	76	183706887	0	7A	1	3		10	0	3	6			484	48.75	765	-76.9167		10410		386379	5	1330	9032005	3	9	2005	88		10	US	33	2012-01-07	2012	1	0	S		33	1	1		380	38.0833		771	-77.25
28407	1	76	183796696	0	7A	1	3		10	0	0	6			473	47.5833	724	-72.75		10410			4	1330	8172011	17	8	2011	44		10	US	9	2012-01-15	2012	1	0	E		9	1	66		443	44.5833	BUCKSPORT WASTE WATER PLANT	684	-68.75
28412	1	76	183796894	0	7A	1	3		10	0	0	6			484	48.75	720	-72.0833		10410			4	1330	8302010	30	8	2010	21	loc des found in place 10 min blk ;	10	US	5	2011-01-12	2011	1	0	S		5	1	1		383	38.5833	INDIAN RIVER	751	-75.25
28421	1	76	191700521	0	7A	41	3		10	0	3	6			480	48.0833	692	-69.4167		10410		397506	4	1330	8152008	15	8	2008	61		10	US	59	2009-01-23	2009	1	0				1	1		403	40.5833		734	-73.75
28426	1	76	191700636	0	7A	41	3		10	0	4	6			480	48.0833	692	-69.4167		10410			4	1330	8192008	19	8	2008	18	assigned 10 min blk of loc des;	10	US	1	2011-01-23	2011	1	0			1	1	1		410	41.0833	STEWARD B MCKINNEY WILDLIFE REFUGE - GREAT MEADOWS UNIT	730	-73.0833
28427	1	76	191700637	0	7A	41	3		10	0	3	6			480	48.0833	692	-69.4167		10410		397535	4	1330	8192008	19	8	2008	46		10	US	47	2012-01-21	2012	1	0	E		47	1	1		380	38.0833		752	-75.4167
28428	1	76	191700657	0	7A	41	3		10	0	3	6			480	48.0833	692	-69.4167		10410		397540	4	1330	8202008	20	8	2008	63		10	US	73	2010-01-30	2010	1	0	N		73	1	1		362	36.4167		764	-76.75
28429	1	76	191700671	0	7A	41	3		10	0	3	6			480	48.0833	692	-69.4167		10410		399658	4	1330	8202008	20	8	2008	59	loc des in blk ;	10	US	35	2010-01-01	2010	1	0	E		35	1	1		402	40.4167	MILLSTONE RIVER	743	-74.5833
28431	1	76	191700695	0	7A	41	3		10	0	3	6			480	48.0833	692	-69.4167		10410		399652	4	1330	8212008	21	8	2008	63		10	US	15	2010-01-04	2010	1	0	NW		15	1	1		361	36.25		764	-76.75
28438	1	76	191700801	0	7A	41	3		10	0	3	6			480	48.0833	692	-69.4167		10410		397576	4	1330	8242008	24	8	2008	21	MOD TOWN -- MP	10	US	1	2009-01-16	2009	1	0	NW		1	1	1		391	39.25		753	-75.5833
28441	1	76	191700850	0	7A	41	3		10	0	4	6			480	48.0833	692	-69.4167		10410			5	1330	8252008	25	8	2008	61	assigned state cp (town and county mismatch);;; species discrepancy, no response from finder, they reported mall, mall vs abdu is common mistake	12	US	63	2012-01-05	2012	1	0	N		63	1	1		430	43.0003		753	-75.4999
28447	1	76	191700891	0	7A	41	3		10	0	3	6			480	48.0833	692	-69.4167		10410		399603	4	1330	8262008	26	8	2008	88		10	US	1	2009-01-17	2009	1	0	E			1	1		375	37.9167		752	-75.4167
28456	1	76	191701073	0	7A	41	3		10	0	3	6			480	48.0833	692	-69.4167		10410		397644	4	1330	9052008	5	9	2008	46		10	US	47	2009-01-13	2009	1	0	SW			1	1		380	38.0833		752	-75.4167
28459	1	76	191712015	0	7A	41	3		10	0	3	6			484	48.75	765	-76.9167		10410		396597	4	1330	9052007	5	9	2007	46		10	US	29	2009-01-25	2009	1	0	W			1	1		391	39.25	WORTON CREEK	760	-76.0833
28460	1	76	191712019	0	7A	41	3		10	0	3	6			484	48.75	765	-76.9167		10410		396596	4	1330	9052007	5	9	2007	46	mailed letter 3-11-11 asking for second band/KM; no response from fndr, no rband reported, federal band # may have been misread; species discrepancy, finder reported mall, no response from finder	10	US	17	2008-01-19	2008	1	0	E			1	1		383	38.5833		770	-77.0833
28461	1	76	191712115	0	7A	41	3		10	0	3	6			484	48.75	765	-76.9167		10410		396572	4	1330	8232008	23	8	2008	27		10	US	115	2010-01-15	2010	1	0			115	1	1	Shot.	341	34.25		850	-85.0833
28478	1	76	191712480	0	7A	41	3		10	0	4	6			480	48.0833	692	-69.4167		10410			4	1330	8202007	20	8	2007	61		10	US	103	2009-02-08	2009	2	0	E			1	1		405	40.9167	MILL CREEK	722	-72.4167
28480	1	76	191712505	0	7A	41	3		10	0	3	6			480	48.0833	692	-69.4167		10410		394227	4	1330	8242007	24	8	2007	44		10	US	9	2011-01-14	2011	1	0	S		9	1	66		442	44.4167	SOMMESVILLE DAM POND	682	-68.4167
28482	1	76	191712507	0	7A	41	3		10	0	3	6			480	48.0833	692	-69.4167		10410		396474	4	1330	8242007	24	8	2007	46		10	US	19	2010-01-11	2010	1	0	S		19	1	1		382	38.4167		760	-76.0833
28483	1	76	191712529	0	7A	41	3		10	0	3	6			480	48.0833	692	-69.4167		10410		394233	4	1330	8252007	25	8	2007	46		10	US	47	2010-01-08	2010	1	0			47	1	1	Shot.	381	38.25		751	-75.25
28485	1	76	191712568	0	7A	41	3		10	0	4	6			480	48.0833	692	-69.4167		10410			5	1330	8262007	26	8	2007	21	loc des and place coords in the same 10 min blk ;	10	US	3	2011-01-27	2011	1	0	E		3	1	1		392	39.4167	CEDAR SWAMP STATE WILDLIFE MANAGEMENT AREA	753	-75.5833
28488	1	76	191712625	0	7A	41	3		10	0	3	6			480	48.0833	692	-69.4167		10410		394257	4	1330	9022007	2	9	2007	90	Coord. based on loc. desc.	10	US	109	2012-01-26	2012	1	0	SW		109	1	1		373	37.5833	HORSE CREEK LAKE STATE WILDLIFE MANAGEMENT AREA	814	-81.75
28489	1	76	191712627	0	7A	41	3		10	0	3	6			480	48.0833	692	-69.4167		10410		396444	4	1330	9022007	2	9	2007	46	MOD DESC SPELLING, DESC & PLACE ARE IN SAME 10 MIN BLK--MP	10	US	29	2009-01-09	2009	1	0	SW			1	1		391	39.25	URIEVILLE LAKE	760	-76.0833
28493	1	76	191712738	0	7A	41	3		10	0	4	6			480	48.0833	692	-69.4167		10410			4	1330	9062007	6	9	2007	46	LOCATION CORRECTION;	10	US	19	2008-01-25	2008	1	0				1	1		383	38.5833		760	-76.0833
28500	1	76	191712809	0	7A	41	3		10	0	3	6			480	48.0833	692	-69.4167		10410		394303	4	1330	8122008	12	8	2008	72	DESC & TOWN IN SAME 10 MIN BLK -- MP	10	US	39	2009-01-03	2009	1	0	E			1	1		413	41.5833	CONNEAUT LAKE	801	-80.25
28501	1	76	191712830	0	7A	41	3		10	0	4	6			480	48.0833	692	-69.4167		10410			4	1330	8132008	13	8	2008	59		10	US	1	2009-01-01	2009	1	0	SE			1	1		392	39.4167	ABSECON BAY	742	-74.4167
28509	1	76	191712933	0	7A	41	3		10	0	3	6			484	48.75	715	-71.9167		10410		394334	4	1330	8312007	31	8	2007	88	USED TOWN 10 MIN BLK -- MP	10	US	810	2009-01-24	2009	1	0	E			1	1		365	36.9167	RED WING LAKE	755	-75.9167
28521	1	76	191772534	0	7A	41	3		10	0	0	6			480	48.0833	692	-69.4167		10410			4	1330	9072011	7	9	2011	88		10	US	83	2012-01-14	2012	1	0	NE		83	1	1		364	36.75	DIFFICULT CREEK	784	-78.75
28523	1	76	191772574	0	7A	41	3		10	0	0	6			480	48.0833	692	-69.4167		10410			4	1330	9082011	8	9	2011	46	mod 10 min blk to match loc des;	10	US	47	2012-01-21	2012	1	0	NE		47	1	1		381	38.25	POCOMOKE RIVER	752	-75.4167
28534	1	76	230725023	0	7A	11	3		10	0	0	6			501	50.25	624	-62.75		10410			4	1330	8211988	21	8	1988	47	B#31080; C#2090	10	US	0	1990-05-20	1990	5	0				1	1		425	42.9167		705	-70.9167
28538	1	76	230725170	0	7A	11	3		10	0	0	6			501	50.25	624	-62.75		10410			4	1330	9101988	10	9	1988	47	B#30669; C#2189	10	US	0	1989-05-27	1989	5	0				1	1		412	41.4167		704	-70.75
28555	1	76	230726092	0	7A	11	3		10	0	0	6			484	48.75	723	-72.5833		10410			5	1330	9141988	14	9	1988	59	B#30542; C#1189	10	US	0	1989-03-18	1989	3	0				1	1		392	39.4167		742	-74.4167
28578	1	76	230728428	0	7A	11	3		10	0	0	6			481	48.25	693	-69.5833		10410			5	1330	9101991	10	9	1991	46	B#33075; C#1294	10	US	0	1994-03-25	1994	3	0				1	1		382	38.4167		754	-75.75
28600	1	76	230729349	0	7A	11	3		10	0	0	6			484	48.75	722	-72.4167		10410			4	1330	9041992	4	9	1992	61	B#99042; C#0699	10	US	0	1999-02-11	1999	2	0				1	0		403	40.5833		733	-73.5833
28616	1	76	230729834	0	7A	11	3		10	0	0	6			483	48.5833	690	-69.0833		10410			4	1330	9071990	7	9	1990	88	B#34556; C#0495	10	US	0	1995-01-28	1995	1	0				1	1		385	38.9167		773	-77.5833
28644	1	76	230730960	0	7A	11	3		10	0	0	6			461	46.25	723	-72.5833		10410			4	1330	8111996	11	8	1996	61	B#00143; C#2100	10	US	0	2000-05-22	2000	5	0				1	1		403	40.5833		733	-73.5833
28679	1	76	230731791	0	7A	11	3		10	0	0	6			484	48.75	722	-72.4167		10410			4	1330	8311992	31	8	1992	88	B#33099; C#1494	10	US	0	1994-04-08	1994	4	0				1	1		373	37.5833		765	-76.9167
28740	1	76	230740294	0	7A	11	3		10	0	0	6			501	50.25	624	-62.75		10410			4	1330	9281989	28	9	1989	46	B#31030; C#1590	10	US	0	1990-04-15	1990	4	0				1	1		381	38.25		751	-75.25
28767	1	76	231735185	0	7A	11	3		10	0	0	6			473	47.5833	695	-69.9167		10546			4	1330	9081990	8	9	1990	46	B#31510; C#0791	10	US	0	1991-02-18	1991	2	0				1	1		381	38.25		751	-75.25
28779	1	76	231735418	0	7A	11	3		10	0	0	6			473	47.5833	695	-69.9167		10546			4	1330	9051991	5	9	1991	46	B#35444; C#1796	10	US	0	1996-04-28	1996	4	0				1	1		381	38.25		760	-76.0833
28785	1	76	234703024	0	7A	11	3		10	0	0	6			454	45.75	732	-73.4167		10410			4	1330	9021993	2	9	1993	61	B#97002; C#5296	10	US	0	1997-01-02	1997	1	0				1	1		430	43.0833		771	-77.25
28786	1	76	234703029	0	7A	11	3		10	0	0	6			454	45.75	732	-73.4167		10410			4	1330	9041993	4	9	1993	80	B#33206; C#2194	10	US	0	1994-05-27	1994	5	0				1	1		342	34.4167		802	-80.4167
28788	1	76	234703399	0	7A	11	3		10	0	0	6			484	48.75	765	-76.9167		10410			4	1330	8171994	17	8	1994	88	B#34707; C#1395	10	US	0	1995-04-01	1995	4	0				1	1		370	37.0833		790	-79.0833
28795	1	76	234734235	0	7A	11	3		10	0	0	6			483	48.5833	792	-79.4167		10410			4	1330	8261996	26	8	1996	66	B#06009; C#0206	10	US	0	2006-01-14	2006	1	0				2	1		412	41.4167		824	-82.75
28796	1	76	234734236	0	7A	11	3		10	0	0	6			483	48.5833	792	-79.4167		10410			4	1330	8261996	26	8	1996	39	B#04013; C#0204	10	US	0	2004-01-13	2004	1	0				2	1		383	38.5833		852	-85.4167
28799	1	76	234734262	0	7A	11	3		10	0	0	6			484	48.75	792	-79.4167		10410			4	1330	9031996	3	9	1996	82		10	US	5	2008-02-03	2008	2	0	E			2	1		360	36.0833		880	-88.0833
28815	1	76	234734998	0	7A	11	3		10	0	0	6			501	50.25	624	-62.75		10410			5	1330	9171998	17	9	1998	59	B#99005; C#0699 Fix HP longitude to correspond to long deg blk.	33	US	0	1999-01-05	1999	1	0				1	1		393	39.5833		753	-75.5
28824	1	76	234735923	0	7A	11	3		10	0	0	6			460	46.0833	730	-73.0833		10410			5	1330	8271993	27	8	1993	63	B#33109; C#1494	10	US	0	1994-04-08	1994	4	0				1	1		345	34.9167		761	-76.25
28828	1	76	234735973	0	7A	11	3		10	0	0	6			460	46.0833	730	-73.0833		10410			5	1330	9021993	2	9	1993	63	B#34708; C#1395	10	US	0	1995-04-01	1995	4	0				1	1		360	36.0833		802	-80.4167
28834	1	76	234736511	0	7A	11	3		10	0	0	6			460	46.0833	730	-73.0833		10410			4	1330	9121993	12	9	1993	46	B#34614; C#0795	10	US	0	1995-02-18	1995	2	0				1	1		393	39.5833		763	-76.5833
28845	1	76	234737327	0	7A	11	3		10	0	0	6			484	48.75	765	-76.9167		10410			5	1330	8311994	31	8	1994	2	B#01022; C#0401	10	US	0	2001-01-22	2001	1	0				2	1		345	34.9167		855	-85.9167
28849	1	76	234737437	0	7A	11	3		10	0	0	6			484	48.75	765	-76.9167		10410			4	1330	9081995	8	9	1995	47	B#98021; C#0398	10	US	0	1998-01-21	1998	1	0				1	1		413	41.5833		710	-71.0833
28850	1	76	234738777	0	7A	11	3		10	0	0	6			460	46.0833	730	-73.0833		10410			4	1330	9121995	12	9	1995	61	B#99004; C#0199	10	US	0	1999-01-04	1999	1	0				1	1		422	42.4167		761	-76.25
28852	1	76	234739047	0	7A	11	3		10	0	0	6			482	48.4167	680	-68.0833		10410			4	1330	9021993	2	9	1993	61	B#01031; C#0501	10	US	0	2001-01-31	2001	1	0				1	1		404	40.75		732	-73.4167
28855	1	76	234739230	0	7A	11	3		10	0	0	6			460	46.0833	730	-73.0833		10410			5	1330	9131995	13	9	1995	63	B#97015; C#0297	10	US	0	1997-01-15	1997	1	0				1	1		361	36.25		755	-75.9167
28856	1	76	234739471	0	7A	11	3		10	0	0	6			483	48.5833	780	-78.0833		10410			4	1330	8191998	19	8	1998	90	B#99004; C#0299	10	US	0	1999-01-04	1999	1	0				1	1		383	38.5833		821	-82.25
28868	1	76	237754548	0	7A	11	3		10	0	0	6			460	46.0833	725	-72.9167		10410			4	1330	8191994	19	8	1994	46	B#99004; C#0799	10	US	0	1999-01-04	1999	1	0				1	1		380	38.0833		752	-75.4167
28892	1	76	237793637	0	7A	11	3		10	0	0	6			480	48.0833	692	-69.4167		10410			4	1330	9051997	5	9	1997	80	B#00019; C#0300	10	US	0	2000-01-19	2000	1	0				1	1		331	33.25		791	-79.25
28913	1	76	240724824	0	7A	4	3		10	0	0	6			480	48.0833	692	-69.4167		10410			4	1330	9061996	6	9	1996	77	B#01023; C#0401	10	US	0	2001-01-23	2001	1	0				1	1		412	41.4167		714	-71.75
28921	1	76	240725406	0	7A	4	3		10	0	0	6			480	48.0833	775	-77.9167		10410			4	1330	8251996	25	8	1996	66	B#04006; C#0104	10	US	0	2004-01-06	2004	1	0				2	1		402	40.4167		803	-80.5833
28990	1	77	142722498	0	7A	11	3		10	0	0	1			412	41.4167	713	-71.5833		22573			4	1330	9291993	29	9	1993	77	B#01017; C#0301	10	US	0	2001-01-17	2001	1	0				1	1		412	41.4167		713	-71.5833
29954	1	87	63763149	0	7A	11	3		10	0	0	1			445	44.9167	730	-73.0833		6217			5	1330	8221962	22	8	1962	18	B#24788; C#0581; Create Date = 12/31 because we could not calculate accurate create date from cycle processed.	10	US	0	1981-12-31	1981	12	0				1	0		412	41.4167		715	-71.9167
29971	1	87	72779790	0	7A	11	3		10	0	70	1			445	44.9167	730	-73.0833		6217			4	1330	9301970	30	9	1970	59	B#07277; create date from C#0871	10	US	0	1971-08-31	1971	8	0				1	1		402	40.4167		735	-73.9167
29974	1	87	77728784	0	7A	11	3		10	0	0	1			440	44.0833	732	-73.4167		6538			5	1330	9281965	28	9	1965	61	B#07264; create date from C#0871	10	US	0	1971-08-31	1971	8	0				1	66		405	40.9167		732	-73.4167
30002	1	87	91777193	0	7A	11	3		10	0	0	1			443	44.5833	731	-73.25		6538			4	1330	9091970	9	9	1970	46	B#07986; create date from C#0372	10	US	0	1972-03-31	1972	3	0				1	1		390	39.0833		760	-76.0833
30011	1	87	91784830	0	7A	11	3		10	0	3	1			445	44.9167	730	-73.0833		6538			4	1330	8081979	8	8	1979	46	B#25485; C#0782; Create Date = 12/31 because we could not calculate accurate create date from cycle processed.	10	US	0	1982-12-31	1982	12	0				1	1		385	38.9167		755	-75.9167
30013	1	87	91784834	0	7A	11	3		10	0	4	1			440	44.0833	732	-73.4167		6538			5	1330	8171979	17	8	1979	61	B#24777; C#0481; Create Date = 12/31 because we could not calculate accurate create date from cycle processed.	10	US	0	1981-12-31	1981	12	0				1	1		411	41.25		715	-71.9167
30016	1	87	94790311	0	7A	11	3		10	0	0	1			440	44.0833	732	-73.4167		6538			4	1330	9301970	30	9	1970	88	B#07003; create date from C#0471	10	US	0	1971-04-30	1971	4	0				1	1		383	38.5833		783	-78.5833
30018	1	87	94790742	0	7A	11	3		10	0	0	1			440	44.0833	732	-73.4167		6538			4	1330	9231972	23	9	1972	46	B#09355; create date from C#0474	10	US	0	1974-04-30	1974	4	0				1	1		390	39.0833		760	-76.0833
30022	1	87	110749543	0	7A	11	3		10	0	89	1			445	44.9167	730	-73.0833		20830			5	1330	8041982	4	8	1982	59	B#27170; C#0683	10	US	0	1983-02-11	1983	2	0				1	1		393	39.5833		744	-74.75
30023	1	87	110750021	0	7A	11	3		10	0	0	1			443	44.5833	731	-73.25		6538			5	1330	9011988	1	9	1988	88	B#97009; C#0197	10	US	0	1997-01-09	1997	1	0				1	1		375	37.9167		754	-75.75
30036	1	87	133749686	0	7A	11	3		10	0	0	1			441	44.25	731	-73.25		6538			5	1330	9061984	6	9	1984	88	B#28463; C#1085	10	US	0	1985-03-11	1985	3	0				1	1		364	36.75		770	-77.0833
30052	1	87	146720266	0	7A	11	3		10	0	0	1			445	44.9167	730	-73.0833		20830			4	1330	9191990	19	9	1990	59	B#31441; C#0391	10	US	0	1991-01-21	1991	1	0				1	1		391	39.25		743	-74.5833
30072	1	87	173745791	0	7A	1	3		10	0	3	1			443	44.5833	731	-73.25		6538		352903	5	1330	9072006	7	9	2006	21		10	US		2007-01-17	2007	1	0	E			1	1		392	39.4167		753	-75.5833
30076	1	87	191702884	0	7A	41	3		0	0	4	1	0	0	440	44.1178	731	-73.3036		6538			4	1330	9232008	23	9	2008	21		10	US	1	2011-01-23	2011	1	0	NNE		1	1	1		392	39.4167	WING MASTER FARMS	753	-75.5833
30080	1	87	230719469	0	7A	11	3		10	0	0	1			445	44.9167	730	-73.0833		6217			4	1330	9061991	6	9	1991	88	B#00036; C#0600	10	US	0	2000-02-05	2000	2	0				1	1		372	37.4167		764	-76.75
30081	1	87	230719691	0	7A	11	3		10	0	0	1			445	44.9167	730	-73.0833		6217			5	1330	8181993	18	8	1993	46	B#98022; C#0398	10	US	0	1998-01-22	1998	1	0				1	1		382	38.4167		750	-75.0833
30082	1	87	231725055	0	7A	11	3		10	0	0	1			445	44.9167	730	-73.0833		20830			4	1330	9111991	11	9	1991	46	B#97030; C#0497	10	US	0	1997-01-30	1997	1	0				1	1		385	38.9167		755	-75.9167
30089	1	87	232761061	0	7A	11	3		10	0	0	1			445	44.9167	730	-73.0833		6217			4	1330	8251992	25	8	1992	21	B#98013; C#0298	10	US	0	1998-01-13	1998	1	0				1	1		393	39.5833		753	-75.5833
30680	1	88	141710037	0	7A	11	3		10	0	0	1			370	37.0833	755	-75.9167		22091			5	1330	9241993	24	9	1993	88	B#35498; C#2096	10	US	0	1996-05-19	1996	5	0				1	1		373	37.5833		755	-75.9167
30685	1	88	141790079	0	7A	11	3		10	0	0	1			370	37.0833	755	-75.9167		22091			4	1330	9091991	9	9	1991	2	B#32431; C#0693	10	US	0	1993-02-11	1993	2	0				2	1		344	34.75		860	-86.0833
30688	1	88	143760020	0	7A	11	3		10	0	0	1			370	37.0833	755	-75.9167		22091			4	1330	9091992	9	9	1992	63	B#34669; C#0995	10	US	0	1995-03-04	1995	3	0				1	1		361	36.25		755	-75.9167
30747	1	91	68725339	0	7A	11	3		10	0	0	2			454	45.75	924	-92.75		5322			4	1330	9241965	24	9	1965	51	B#09234; create date from C#0474	10	US	0	1974-04-30	1974	4	0				2	1		332	33.4167		901	-90.25
30750	1	91	68726451	0	7A	11	3		10	0	0	2			454	45.75	924	-92.75		5322			4	1330	9301963	30	9	1963	80	B#08729; create date from C#0673	10	US	0	1973-06-30	1973	6	0				1	1		343	34.5833		794	-79.75
30764	1	91	77759378	0	7A	18	3		10	0	0	2			440	44.0833	875	-87.9167		5322			4	1330	9011972	1	9	1972	7	B#09245; create date from C#0274	10	US	0	1974-02-28	1974	2	0				2	1		345	34.9167		911	-91.25
30779	1	91	77759924	0	7A	18	3		10	0	0	2			440	44.0833	875	-87.9167		5322			5	1330	9021971	2	9	1971	42	B#20705; create date from C#0376	10	US	0	1976-03-25	1976	3	0				2	1		295	29.9167		893	-89.5833
30780	1	91	77759948	0	7A	18	3		10	0	0	2			460	46.0833	895	-89.9167		5322			5	1330	9291971	29	9	1971	82	B#22994; C#0379	10	US	0	1979-03-25	1979	3	0				2	1		362	36.4167		892	-89.4167
30781	1	91	79719949	0	7A	18	3		10	0	0	2			455	45.9167	923	-92.5833		5322			4	1330	8271968	27	8	1968	39	B#07131; create date from C#0671	10	US	0	1971-06-30	1971	6	0				2	1		374	37.75		854	-85.75
30783	1	91	79719963	0	7A	18	3		10	0	0	2			455	45.9167	923	-92.5833		5322			4	1330	9101968	10	9	1968	34	B#08768; create date from C#0673	10	US	0	1973-06-30	1973	6	0				2	66		370	37.0833		892	-89.4167
30785	1	91	79719992	0	7A	18	3		10	0	0	2			455	45.9167	923	-92.5833		5322			4	1330	9091969	9	9	1969	51	B#09985; create date from C#0475	10	US	0	1975-04-30	1975	4	0				2	1		335	33.9167		901	-90.25
30807	1	91	94739818	0	7A	18	3		10	0	0	2			455	45.9167	923	-92.5833		5322			4	1330	9281970	28	9	1970	66	B#06932; create date from C#0471	10	US	0	1971-04-30	1971	4	0				2	1		412	41.4167		824	-82.75
30810	1	91	94739863	0	7A	18	3		10	0	0	2			455	45.9167	923	-92.5833		5322			4	1330	9191975	19	9	1975	82	B#24786; C#0481; Create Date = 12/31 because we could not calculate accurate create date from cycle processed.	10	US	0	1981-12-31	1981	12	0				2	1		352	35.4167		860	-86.0833
30829	1	91	107744017	0	7A	11	3		10	0	0	2			433	43.5833	883	-88.5833		6686			5	1330	8311977	31	8	1977	90	B#23220; C#0579	10	US	0	1979-05-20	1979	5	0				1	1		392	39.4167		775	-77.9167
30864	1	91	109759413	0	7A	18	3		10	0	4	2			434	43.75	883	-88.5833		5322			4	1330	8251978	25	8	1978	63	B#23117; C#0379	10	US	0	1979-03-25	1979	3	0				1	1		342	34.4167		781	-78.25
30868	1	91	109759419	0	7A	18	3		10	0	4	2			440	44.0833	875	-87.9167		5322			4	1330	8291978	29	8	1978	2	B#24679; C#0381; Create Date = 12/31 because we could not calculate accurate create date from cycle processed.	10	US	0	1981-12-31	1981	12	0				2	1		343	34.5833		865	-86.9167
30878	1	91	114754912	0	7A	18	3		10	0	0	2			455	45.9167	923	-92.5833		5322			4	1330	9291980	29	9	1980	51	B#27864; C#1284	10	US	0	1984-03-24	1984	3	0				2	1		344	34.75		902	-90.4167
30890	1	91	118760274	0	7A	11	3		10	0	0	2			440	44.0833	900	-90.0833		6256			4	1330	9091980	9	9	1980	7	B#25496; C#0882; Create Date = 12/31 because we could not calculate accurate create date from cycle processed.	10	US	0	1982-12-31	1982	12	0				2	1		355	35.9167		900	-90.0833
30940	1	91	141723951	0	7A	11	3		10	0	0	2			440	44.0833	900	-90.0833		6256			4	1330	9261986	26	9	1986	49	B#33092; C#1294	10	US	0	1994-03-25	1994	3	0				2	0		423	42.5833		831	-83.25
30953	1	91	147754096	0	7A	18	3		10	0	0	2			440	44.0833	875	-87.9167		5322			4	1330	8211992	21	8	1992	80	B#97049; C#0797	10	US	0	1997-02-18	1997	2	0				1	1		334	33.75		800	-80.0833
30962	1	91	147775289	0	7A	18	3		10	0	0	2			440	44.0833	900	-90.0833		6256			4	1330	9221995	22	9	1995	34	B#00012; C#0200	10	US	0	2000-01-12	2000	1	0				2	1		374	37.75		883	-88.5833
30967	1	91	147775881	0	7A	18	3		10	0	0	2			440	44.0833	900	-90.0833		6256			4	1330	8261994	26	8	1994	42	B#34620; C#0795 Fix HP longitude to correspond to long deg blk.	33	US	0	1995-02-18	1995	2	0				2	1		292	29.4167		903	-90.5
30972	1	91	148740392	0	7A	18	3		10	0	0	2			434	43.75	891	-89.25		5322			4	1330	9051992	5	9	1992	42	B#01009; C#0201	10	US	0	2001-01-09	2001	1	0				2	1		322	32.4167		910	-91.0833
31038	2	18	89793855	0	7A	11	2		10	0	0	1			411	41.25	715	-71.9167		9339			5	1330	9151971	15	9	1971	18	B#08026; create date from C#0472	10	US	0	1972-04-30	1972	4	0				1	1		0			0
31044	2	18	94751040	0	7A	11	3		10	0	0	1			411	41.25	725	-72.9167		5986			4	1330	9281977	28	9	1977	18	B#27892; C#1384	10	US	0	1984-03-31	1984	3	0				1	66		411	41.25		725	-72.9167
31066	2	18	169754199	0	7A	1	3		1	0	0	1			411	41.2083	730	-73.125		5986			4	1330	9222008	22	9	2008	18		10	US	9	2009-01-14	2009	1	0				1	1		411	41.25		730	-73.0833
31067	2	18	169754325	0	7A	1	3	M	1	0	0	1			414	41.7417	731	-73.225		5986			5	1330	8222009	22	8	2009	18	spp. mismatch, no response from fndr, abdu vs. mall is a very common discrepancy	10	US	5	2010-01-09	2010	1	0			5	1	1		414	41.75		730	-73.0833
31078	2	18	175720893	0	7A	1	3		1	0	0	1			414	41.7917	722	-72.4417		5986			5	1330	9012007	1	9	2007	18		10	US	13	2010-01-08	2010	1	0				1	1	Shot.	415	41.9167		722	-72.4167
31080	2	18	179766469	0	7A	1	3		1	0	0	1			414	41.7917	722	-72.4417		5986			5	1330	9032007	3	9	2007	61	PER FINDER	10	US	103	2008-02-28	2008	2	0	S			1	1		404	40.75		724	-72.75
31089	2	18	183794063	0	7A	1	3		1	0	0	1			411	41.2083	730	-73.125		5986			4	1330	9172009	17	9	2009	18	loc des and place coords in the same 10 min blk ;	10	US	9	2010-01-09	2010	1	0	SW		9	1	1		411	41.25	CHARLES E. WHEELER WATERFOWL MANAGEMENT AREA	730	-73.0833
31100	2	21	77787024	0	7A	11	3		10	0	0	1			385	38.9167	751	-75.25		6246			5	1330	9061977	6	9	1977	46	B#28014; C#2484	10	US	0	1984-06-16	1984	6	0				1	1		380	38.0833		752	-75.4167
31102	2	21	77787043	0	7A	11	3		10	0	0	1			385	38.9167	751	-75.25		6246			4	1330	9071977	7	9	1977	21	B#23066; C#0379	10	US	0	1979-03-25	1979	3	0				1	1		384	38.75		751	-75.25
31109	2	21	77787169	0	7A	11	3		10	0	0	1			385	38.9167	751	-75.25		6246			4	1330	9201977	20	9	1977	21	B#25005; C#0781; Create Date = 12/31 because we could not calculate accurate create date from cycle processed.	10	US	0	1981-12-31	1981	12	0				1	1		383	38.5833		750	-75.0833
31111	2	21	77787189	0	7A	11	3		10	0	0	1			385	38.9167	751	-75.25		6246			5	1330	9211977	21	9	1977	59	B#22547; create date from C#0678	10	US	0	1978-06-30	1978	6	0				1	66		391	39.25		745	-74.9167
31112	2	21	77787427	0	7A	11	3		10	0	0	1			391	39.25	752	-75.4167		6246			4	1330	9141977	14	9	1977	46	B#24848; C#0581; Create Date = 12/31 because we could not calculate accurate create date from cycle processed.	10	US	0	1981-12-31	1981	12	0				1	1		392	39.4167		755	-75.9167
31121	2	21	77787592	0	7A	11	3		10	0	0	1			385	38.9167	751	-75.25		6246			4	1330	9031971	3	9	1971	46	B#09442; create date from C#0474	10	US	0	1974-04-30	1974	4	0				1	1		381	38.25		751	-75.25
31132	2	21	77787669	0	7A	11	3		10	0	0	1			385	38.9167	751	-75.25		6246			4	1330	9071976	7	9	1976	46	B#21551; create date from C#0377	10	US	0	1977-03-31	1977	3	0				1	1		381	38.25		751	-75.25
31135	2	21	77787712	0	7A	11	3		10	0	0	1			385	38.9167	751	-75.25		6246			4	1330	9091976	9	9	1976	46	B#24772; C#0481; Create Date = 12/31 because we could not calculate accurate create date from cycle processed.	10	US	0	1981-12-31	1981	12	0				1	1		382	38.4167		760	-76.0833
31138	2	21	77787722	0	7A	11	3		10	0	0	1			385	38.9167	751	-75.25		6246			5	1330	9101976	10	9	1976	88	B#21658; create date from C#0477	10	US	0	1977-04-30	1977	4	0				1	1		374	37.75		753	-75.5833
31152	2	21	77788003	0	7A	11	3		10	0	0	1			385	38.9167	751	-75.25		6246			4	1330	9221977	22	9	1977	46	B#22294; create date from C#0378	10	US	0	1978-03-31	1978	3	0				1	1		382	38.4167		760	-76.0833
31153	2	21	77788011	0	7A	11	3		10	0	0	1			385	38.9167	751	-75.25		6246			4	1330	9231977	23	9	1977	21	B#23900; C#0480	10	US	0	1980-04-22	1980	4	0				1	1		385	38.9167		751	-75.25
31155	2	21	77788058	0	7A	11	3		10	0	0	1			385	38.9167	751	-75.25		6246			4	1330	9291977	29	9	1977	46	B#22294; create date from C#0378	10	US	0	1978-03-31	1978	3	0				1	1		381	38.25		752	-75.4167
31157	2	21	77788200	0	7A	11	3		10	0	0	1			391	39.25	752	-75.4167		6246			4	1330	9121985	12	9	1985	46	B#29164; C#1986	10	US	0	1986-05-13	1986	5	0				1	1		381	38.25		750	-75.0833
31158	2	21	77788308	0	7A	11	3		10	0	0	1			385	38.9167	751	-75.25		6246			5	1330	9251978	25	9	1978	21	B#23045; C#0379	10	US	0	1979-03-25	1979	3	0				1	1		391	39.25		752	-75.4167
31171	2	21	77788465	0	7A	11	3		10	0	0	1			385	38.9167	751	-75.25		6246			4	1330	9211978	21	9	1978	21	B#23100; C#0379	10	US	0	1979-03-25	1979	3	0				1	1		384	38.75		751	-75.25
31172	2	21	77788467	0	7A	11	3		10	0	0	1			385	38.9167	751	-75.25		6246			4	1330	9211978	21	9	1978	88	B#23063; C#0379	10	US	0	1979-03-25	1979	3	0				1	1		375	37.9167		752	-75.4167
31175	2	21	77788521	0	7A	11	3		10	0	0	1			385	38.9167	751	-75.25		6246			4	1330	9061978	6	9	1978	21	B#24823; C#0581; Create Date = 12/31 because we could not calculate accurate create date from cycle processed.	10	US	0	1981-12-31	1981	12	0				1	1		384	38.75		751	-75.25
31182	2	21	77788630	0	7A	11	3		10	0	0	1			385	38.9167	751	-75.25		6246			4	1330	9281978	28	9	1978	21	B#23023; C#0379	10	US	0	1979-03-25	1979	3	0				1	1		383	38.5833		750	-75.0833
31184	2	21	77788672	0	7A	11	3		10	0	0	1			385	38.9167	751	-75.25		6246			5	1330	8281979	28	8	1979	21	B#23906; C#0480	10	US	0	1980-04-22	1980	4	0				1	1		385	38.9167		751	-75.25
31187	2	21	77788743	0	7A	11	3		10	0	0	1			391	39.25	752	-75.4167		6246			4	1330	8171979	17	8	1979	21	B#23971; C#0480	10	US	0	1980-04-22	1980	4	0				1	1		382	38.4167		750	-75.0833
31189	2	21	77788830	0	7A	11	3		10	0	0	1			385	38.9167	751	-75.25		6246			4	1330	9011980	1	9	1980	88	B#24778; C#0481; Create Date = 12/31 because we could not calculate accurate create date from cycle processed.	10	US	0	1981-12-31	1981	12	0				1	1		373	37.5833		753	-75.5833
31197	2	21	77788902	0	7A	11	3		10	0	3	1			385	38.9167	751	-75.25		6246			4	1330	8141980	14	8	1980	21	B#24643; C#0381; Create Date = 12/31 because we could not calculate accurate create date from cycle processed.	10	US	0	1981-12-31	1981	12	0				1	1		384	38.75		750	-75.0833
31199	2	21	77788922	0	7A	11	3		10	0	3	1			385	38.9167	751	-75.25		6246			4	1330	8271980	27	8	1980	21	B#25199; C#1481; Create Date = 12/31 because we could not calculate accurate create date from cycle processed.	10	US	0	1981-12-31	1981	12	0				1	1		384	38.75		750	-75.0833
31202	2	21	77788950	0	7A	11	3		10	0	3	1			385	38.9167	751	-75.25		6246			4	1330	8291980	29	8	1980	21	B#25099; C#0981; Create Date = 12/31 because we could not calculate accurate create date from cycle processed.	10	US	0	1981-12-31	1981	12	0				1	1		384	38.75		752	-75.4167
31205	2	21	77788961	0	7A	11	3		10	0	4	1			385	38.9167	751	-75.25		6246			4	1330	8301980	30	8	1980	21	B#25616; C#1482; Create Date = 12/31 because we could not calculate accurate create date from cycle processed.	10	US	0	1982-12-31	1982	12	0				1	1		384	38.75		751	-75.25
31208	2	21	77788982	0	7A	11	3		10	0	3	1			385	38.9167	751	-75.25		6246			4	1330	9011980	1	9	1980	21	B#24629; C#0381; Create Date = 12/31 because we could not calculate accurate create date from cycle processed.	10	US	0	1981-12-31	1981	12	0				1	1		384	38.75		751	-75.25
31227	2	21	77789161	0	7A	11	3		10	0	0	1			385	38.9167	751	-75.25		6246			4	1330	8291978	29	8	1978	21	B#23208; C#0479	10	US	0	1979-04-22	1979	4	0				1	1		385	38.9167		751	-75.25
31244	2	21	77789348	0	7A	11	3		10	0	0	1			385	38.9167	751	-75.25		6246			5	1330	8311978	31	8	1978	21	B#23100; C#0379	10	US	0	1979-03-25	1979	3	0				1	1		391	39.25		753	-75.5833
31245	2	21	77789356	0	7A	11	3		10	0	0	1			385	38.9167	751	-75.25		6246			5	1330	9041978	4	9	1978	21	B#24750; C#0481; Create Date = 12/31 because we could not calculate accurate create date from cycle processed.	10	US	0	1981-12-31	1981	12	0				1	1		385	38.9167		751	-75.25
31246	2	21	77789358	0	7A	11	3		10	0	0	1			385	38.9167	751	-75.25		6246			4	1330	9041978	4	9	1978	63	B#25665; C#1682; Create Date = 12/31 because we could not calculate accurate create date from cycle processed.	10	US	0	1982-12-31	1982	12	0				1	1		353	35.5833		761	-76.25
31254	2	21	77789431	0	7A	11	3		10	0	0	1			385	38.9167	751	-75.25		6246			5	1330	8241977	24	8	1977	21	B#22343; create date from C#0378	10	US	0	1978-03-31	1978	3	0				1	1		384	38.75		751	-75.25
31260	2	21	77789500	0	7A	11	3		10	0	0	1			385	38.9167	751	-75.25		6246			5	1330	8291977	29	8	1977	63	B#24182; C#0780	10	US	0	1980-07-15	1980	7	0				1	1		355	35.9167		753	-75.5833
31263	2	21	78764451	0	7A	11	3		10	0	0	1			391	39.25	752	-75.4167		6961			5	1330	8181972	18	8	1972	59	B#21399; create date from C#0277	10	US	0	1977-02-28	1977	2	0				1	1		391	39.25		745	-74.9167
31269	2	21	84714188	0	7A	11	3		10	0	0	1			391	39.25	752	-75.4167		7558			4	1330	9181968	18	9	1968	59	B#07017; create date from C#0471	10	US	0	1971-04-30	1971	4	0				1	66		391	39.25		743	-74.5833
31276	2	21	84714876	0	7A	11	3		10	0	0	1			385	38.9167	751	-75.25		7558			5	1330	8111970	11	8	1970	46	B#07849; create date from C#0272	10	US	0	1972-02-29	1972	2	0				1	1		381	38.25		750	-75.0833
31324	2	21	84740165	0	7A	11	3		10	0	0	1			382	38.4167	750	-75.0833		6961			4	1330	9211978	21	9	1978	46	B#24983; C#0581; Create Date = 12/31 because we could not calculate accurate create date from cycle processed.	10	US	0	1981-12-31	1981	12	0				1	1		382	38.4167		750	-75.0833
31327	2	21	89796028	0	7A	11	3		10	0	0	1			382	38.4167	750	-75.0833		6961			5	1330	8251975	25	8	1975	46	B#20795; create date from C#0476	10	US	0	1976-04-22	1976	4	0				1	1		381	38.25		750	-75.0833
31328	2	21	89796038	0	7A	11	3		10	0	0	1			382	38.4167	750	-75.0833		6961			4	1330	8261975	26	8	1975	21	B#23971; C#0480	10	US	0	1980-04-22	1980	4	0				1	1		382	38.4167		750	-75.0833
31331	2	21	89796058	0	7A	11	3		10	0	0	1			382	38.4167	750	-75.0833		6961			4	1330	9011975	1	9	1975	59	B#20767; create date from C#0476	10	US	0	1976-04-22	1976	4	0				1	66		390	39.0833		744	-74.75
31335	2	21	89796088	0	7A	11	3		10	0	0	1			382	38.4167	750	-75.0833		6961			5	1330	9101975	10	9	1975	46	B#21414; create date from C#0277	10	US	0	1977-02-28	1977	2	0				1	1		380	38.0833		752	-75.4167
31338	2	21	91768540	0	7A	11	3		10	0	0	1			382	38.4167	750	-75.0833		6961			4	1330	8231972	23	8	1972	88	B#21658; create date from C#0477	10	US	0	1977-04-30	1977	4	0				1	1		365	36.9167		755	-75.9167
31340	2	21	96756074	0	7A	11	3		10	0	0	1			391	39.25	752	-75.4167		9516			4	1330	9171971	17	9	1971	18	B#21521; create date from C#0377	10	US	0	1977-03-31	1977	3	0				1	1		414	41.75		725	-72.9167
31348	2	21	96756335	0	7A	11	3		10	0	0	1			382	38.4167	750	-75.0833		9516			5	1330	8061971	6	8	1971	21	B#08551; create date from C#0373	10	US	0	1973-03-31	1973	3	0				1	1		384	38.75		750	-75.0833
31350	2	21	96756349	0	7A	11	3		10	0	0	1			382	38.4167	750	-75.0833		9516			5	1330	8091971	9	8	1971	21	B#20749; create date from C#0376	10	US	0	1976-03-25	1976	3	0				1	1		382	38.4167		750	-75.0833
31371	2	21	116794648	0	7A	11	3		10	0	3	1			385	38.9167	751	-75.25		6246			4	1330	9041980	4	9	1980	21	B#24755; C#0481; Create Date = 12/31 because we could not calculate accurate create date from cycle processed.	10	US	0	1981-12-31	1981	12	0				1	1		384	38.75		750	-75.0833
31374	2	21	116794654	0	7A	11	3		10	0	3	1			385	38.9167	751	-75.25		6246			4	1330	9041980	4	9	1980	46	B#24643; C#0381; Create Date = 12/31 because we could not calculate accurate create date from cycle processed.	10	US	0	1981-12-31	1981	12	0				1	1		382	38.4167		750	-75.0833
31380	2	21	116794690	0	7A	11	3		10	0	3	1			385	38.9167	751	-75.25		6246			4	1330	9071980	7	9	1980	46	B#24844; C#0581; Create Date = 12/31 because we could not calculate accurate create date from cycle processed.	10	US	0	1981-12-31	1981	12	0				1	1		384	38.75		760	-76.0833
31389	2	21	116794745	0	7A	11	3		10	0	0	1			385	38.9167	751	-75.25		6246			4	1330	8231982	23	8	1982	21	B#27808; C#0984	10	US	0	1984-03-03	1984	3	0				1	1		383	38.5833		750	-75.0833
31394	2	21	116794778	0	7A	11	3		10	0	0	1			385	38.9167	751	-75.25		6246			4	1330	8261982	26	8	1982	21	B#28000; C#2384	10	US	0	1984-06-09	1984	6	0				1	1		382	38.4167		750	-75.0833
31405	2	21	116794855	0	7A	11	3		10	0	0	1			385	38.9167	751	-75.25		6246			4	1330	8251983	25	8	1983	88	B#27904; C#1484	10	US	0	1984-04-07	1984	4	0				1	1		375	37.9167		752	-75.4167
31407	2	21	116794857	0	7A	11	3		10	0	0	1			385	38.9167	751	-75.25		6246			4	1330	8251983	25	8	1983	59	B#99020; C#0399	10	US	0	1999-01-20	1999	1	0				1	1		392	39.4167		751	-75.25
31413	2	21	116794909	0	7A	11	3		10	0	4	1			385	38.9167	751	-75.25		6246			5	1330	9101980	10	9	1980	21	B#27781; C#0784	10	US	0	1984-02-18	1984	2	0				1	1		384	38.75		751	-75.25
31434	2	21	116795584	0	7A	11	3		10	0	0	1			385	38.9167	751	-75.25		6246			4	1330	8251981	25	8	1981	46	B#27881; C#1384	10	US	0	1984-03-31	1984	3	0				1	1		381	38.25		752	-75.4167
31449	2	21	116795759	0	7A	11	3		10	0	0	1			385	38.9167	751	-75.25		6246			5	1330	8141982	14	8	1982	88	B#29198; C#2086	10	US	0	1986-05-20	1986	5	0				1	1		375	37.9167		754	-75.75
31450	2	21	116795785	0	7A	11	3		10	0	0	1			385	38.9167	751	-75.25		6246			4	1330	8161982	16	8	1982	21	B#27781; C#0784	10	US	0	1984-02-18	1984	2	0				1	1		384	38.75		751	-75.25
31452	2	21	141702125	0	7A	11	3		10	0	0	1			391	39.25	752	-75.4167		6246			4	1330	9161986	16	9	1986	88	B#32668; C#2293	10	US	0	1993-06-03	1993	6	0				1	1		364	36.75		780	-78.0833
31454	2	21	141702151	0	7A	11	3		10	0	0	1			391	39.25	752	-75.4167		6246			4	1330	9241986	24	9	1986	21	B#29818; C#2987	10	US	0	1987-07-22	1987	7	0				1	66		391	39.25		752	-75.4167
31459	2	21	141702295	0	7A	11	3		10	0	0	1			385	38.9167	751	-75.25		6246			4	1330	8211990	21	8	1990	88	B#33021; C#0994	10	US	0	1994-03-04	1994	3	0				1	1		375	37.9167		752	-75.4167
31461	2	21	141702435	0	7A	11	3		10	0	0	1			385	38.9167	751	-75.25		6246			4	1330	8181988	18	8	1988	21	B#30996; C#1390	10	US	0	1990-04-01	1990	4	0				1	1		384	38.75		750	-75.0833
31466	2	21	141702483	0	7A	11	3		10	0	0	1			385	38.9167	751	-75.25		6246			4	1330	8211988	21	8	1988	88	B#32488; C#0993	10	US	0	1993-03-04	1993	3	0				1	1		370	37.0833		761	-76.25
31467	2	21	141702500	0	7A	11	3		10	0	0	1			385	38.9167	751	-75.25		6246			5	1330	8241988	24	8	1988	59	B#31441; C#0391	10	US	0	1991-01-21	1991	1	0				1	1		391	39.25		743	-74.5833
31476	2	21	141702664	0	7A	11	3		10	0	0	1			385	38.9167	751	-75.25		6246			4	1330	9101983	10	9	1983	88	B#29120; C#1786	10	US	0	1986-04-29	1986	4	0				1	1		370	37.0833		755	-75.9167
31478	2	21	141702671	0	7A	11	3		10	0	0	1			385	38.9167	751	-75.25		6246			5	1330	9111983	11	9	1983	21	B#29315; C#2886	10	US	0	1986-07-15	1986	7	0				1	66		385	38.9167		751	-75.25
31487	2	21	141702829	0	7A	11	3		10	0	0	1			385	38.9167	751	-75.25		6246			4	1330	8301984	30	8	1984	21	B#30576; C#1489	10	US	0	1989-04-08	1989	4	0				1	1		384	38.75		750	-75.0833
31488	2	21	141702842	0	7A	11	3		10	0	0	1			385	38.9167	751	-75.25		6246			4	1330	8311984	31	8	1984	63	B#30209; C#2188	10	US	0	1988-05-26	1988	5	0				1	1		355	35.9167		754	-75.75
31496	2	21	145743665	0	7A	18	3		10	0	0	1			385	38.9167	751	-75.25		6246			5	1330	8301986	30	8	1986	21	B#30531; C#1089	10	US	0	1989-03-11	1989	3	0				1	1		385	38.9167		751	-75.25
31500	2	21	145743709	0	7A	18	3		10	0	0	1			385	38.9167	751	-75.25		6246			4	1330	8301985	30	8	1985	21	B#29315; C#2886	10	US	0	1986-07-15	1986	7	0				1	66		385	38.9167		751	-75.25
31503	2	21	145743735	0	7A	18	3		10	0	0	1			385	38.9167	751	-75.25		6246			4	1330	9071985	7	9	1985	21	B#30956; C#1190	10	US	0	1990-03-18	1990	3	0				1	1		390	39.0833		752	-75.4167
31547	2	21	145772562	0	7A	18	3		10	0	0	1			385	38.9167	751	-75.25		6246			4	1330	8181991	18	8	1991	46	B#00043; C#0700	10	US	0	2000-02-12	2000	2	0				1	1		381	38.25		751	-75.25
31551	2	21	145772799	0	7A	18	3		10	0	0	1			391	39.25	752	-75.4167		6246			5	1330	8021990	2	8	1990	46	B#34662; C#0995	10	US	0	1995-03-04	1995	3	0				1	1		381	38.25		755	-75.9167
31554	2	21	148721081	0	7A	18	3		10	0	0	1			391	39.25	752	-75.4167		6246			4	1330	9011995	1	9	1995	46	B#99027; C#2299	10	US	0	1999-01-27	1999	1	0				1	1		390	39.0833		754	-75.75
31557	2	21	148721232	0	7A	18	3		10	0	0	1			385	38.9167	751	-75.25		6246			4	1330	7131997	13	7	1997	21	B#98146; C#2198	10	US	0	1998-05-26	1998	5	0				1	1		385	38.9167		751	-75.25
31558	2	21	148721233	0	7A	18	3		10	0	0	1			385	38.9167	751	-75.25		6246			4	1330	7151997	15	7	1997	63	B#02015; C#0202	10	US	0	2002-01-15	2002	1	0				1	1		353	35.5833		752	-75.4167
31561	2	21	148721289	0	7A	18	3		10	0	0	1			385	38.9167	751	-75.25		6246			4	1330	8241998	24	8	1998	21	IT WAS SHOT OUT OF A BLIND ON A POND	10	US		2007-01-21	2007	1	0	N			1	1		390	39.0833	CAIN FARM/JIM DOUGHTY	752	-75.4167
31562	2	21	148721290	0	7A	18	3		10	0	0	1			385	38.9167	751	-75.25		6246			4	1330	8241998	24	8	1998	46	fndr emailed more loc info 9/8/09; ,	10	US	35	2009-01-30	2009	1	0	NW		35	1	1		390	39.0833	Fort Point on the Corsica River	760	-76.0833
31574	2	21	236718558	0	7A	4	3		10	0	0	1			385	38.9167	751	-75.25		6246			4	1330	8251994	25	8	1994	21	B#34606; C#0695	10	US	0	1995-02-11	1995	2	0				1	1		384	38.75		750	-75.0833
31580	2	21	236718651	0	7A	4	3		10	0	0	1			385	38.9167	751	-75.25		6246			5	1330	9021994	2	9	1994	21	B#34585; C#0695	10	US	0	1995-02-11	1995	2	0				1	1		384	38.75		750	-75.0833
31581	2	21	236718688	0	7A	4	3		10	0	0	1			385	38.9167	751	-75.25		6246			5	1330	9091994	9	9	1994	21	B#34990; C#4295	10	US	0	1995-10-21	1995	10	0				1	1		385	38.9167		751	-75.25
31610	2	34	119775324	0	7A	18	3		10	0	0	2			420	42.0833	881	-88.25		9438			5	1330	9191984	19	9	1984	34	B#28728; C#3485	10	US	0	1985-08-26	1985	8	0				2	66		381	38.25		895	-89.9167
31611	2	34	119775324	0	7A	18	3		10	0	0	2			420	42.0833	881	-88.25		9438			5	1330	9191984	19	9	1984	34	B#28728; C#3485	10	US	0	1985-08-26	1985	8	0				2	66		381	38.25		895	-89.9167
31720	2	44	61746359	0	7A	11	3		10	0	0	1			441	44.25	701	-70.25		7491			4	1330	8121963	12	8	1963	59	B#07898; create date from C#0372	10	US	0	1972-03-31	1972	3	0				1	1		394	39.75		741	-74.25
31727	2	44	70740017	0	7A	11	3		10	0	0	1			451	45.25	683	-68.5833		5082			4	1330	8071962	7	8	1962	65	B#07045; create date from C#0671	10	CA	0	1971-06-30	1971	6	0				6	66		444	44.75		630	-63.0833
31735	2	44	70741556	0	7A	11	3		10	0	0	1			444	44.75	692	-69.4167		5082			5	1330	9021962	2	9	1962	59	B#07208; create date from C#0771	10	US	0	1971-07-31	1971	7	0				1	1		402	40.4167		735	-73.9167
31737	2	44	70741995	0	7A	11	3		10	0	0	1			444	44.75	691	-69.25		5082			4	1330	8201963	20	8	1963	59	B#06937; create date from C#0471	10	US	0	1971-04-30	1971	4	0				1	0		390	39.0833		744	-74.75
31738	2	44	70773175	0	7A	11	3		10	0	0	1			450	45.0833	671	-67.25		6245			5	1330	8101964	10	8	1964	56	B#07932; create date from C#0472	10	CA	0	1972-04-30	1972	4	0				6	1		450	45.0833		671	-67.25
31752	2	44	72754679	0	7A	11	3		10	0	0	1			441	44.25	701	-70.25		7491			5	1330	8101966	10	8	1966	59	B#06937; create date from C#0471	10	US	0	1971-04-30	1971	4	0				1	1		392	39.4167		742	-74.4167
31762	2	44	72755369	0	7A	11	3		10	0	0	1			441	44.25	701	-70.25		7491			4	1330	8241967	24	8	1967	47	B#23859; C#0580	10	US	0	1980-05-20	1980	5	0				1	1		423	42.5833		703	-70.5833
31773	2	44	77725006	0	7A	11	3		10	0	0	1			451	45.25	683	-68.5833		5082			5	1330	8041965	4	8	1965	77	B#08666; create date from C#0473	10	US	0	1973-04-30	1973	4	0				1	1		412	41.4167		711	-71.25
31798	2	44	77726345	0	7A	11	3		10	0	0	1			444	44.75	691	-69.25		5082			5	1330	8311965	31	8	1965	47	B#07221; create date from C#0771	10	US	0	1971-07-31	1971	7	0				1	66		413	41.5833		701	-70.25
31802	2	44	77731615	0	7A	11	3		10	0	0	1			450	45.0833	671	-67.25		6245			4	1330	8271969	27	8	1969	56	B#07122; create date from C#0671	10	CA	0	1971-06-30	1971	6	0				6	1		450	45.0833		670	-67.0833
31810	2	44	77731855	0	7A	11	3		10	0	0	1			450	45.0833	671	-67.25		6245			4	1330	8081982	8	8	1982	47	B#27432; C#2983	10	US	0	1983-07-22	1983	7	0				1	66		424	42.75		704	-70.75
31820	2	44	77732303	0	7A	11	3		10	0	0	1			450	45.0833	671	-67.25		6245			5	1330	9141965	14	9	1965	47	B#20152; create date from C#0775	10	US	0	1975-07-31	1975	7	0				1	66		420	42.0833		704	-70.75
31833	2	44	82710410	0	7A	11	3		10	0	0	1			451	45.25	682	-68.4167		6400			5	1330	8081966	8	8	1966	88	B#21524; create date from C#0477	10	US	0	1977-04-30	1977	4	0				1	1		373	37.5833		754	-75.75
31847	2	44	82711650	0	7A	11	3		10	0	0	1			451	45.25	683	-68.5833		6400			5	1330	8091967	9	8	1967	59	B#06938; create date from C#0471	10	US	0	1971-04-30	1971	4	0				1	1		395	39.9167		740	-74.0833
31850	2	44	82711959	0	7A	11	3		10	0	0	1			450	45.0833	683	-68.5833		6400			5	1330	8191967	19	8	1967	61	B#21409; create date from C#0377	10	US	0	1977-03-31	1977	3	0				1	1		403	40.5833		734	-73.75
31854	2	44	82712046	0	7A	11	3		10	0	0	1			451	45.25	683	-68.5833		6400			5	1330	8241967	24	8	1967	88	B#08735; create date from C#0473	10	US	0	1973-04-30	1973	4	0				1	1		371	37.25		763	-76.5833
31882	2	44	84763962	0	7A	11	3		10	0	0	1			450	45.0833	683	-68.5833		6400			4	1330	8301968	30	8	1968	47	B#07221; create date from C#0671	10	US	0	1971-06-30	1971	6	0				1	66		424	42.75		704	-70.75
31884	2	44	84763977	0	7A	11	3		10	0	0	1			451	45.25	683	-68.5833		6400			4	1330	8301968	30	8	1968	47	B#07221; create date from C#0671	10	US	0	1971-06-30	1971	6	0				1	66		414	41.75		701	-70.25
31895	2	44	84764213	0	7A	11	3		10	0	0	1			450	45.0833	683	-68.5833		6400			5	1330	9151968	15	9	1968	61	B#21450; create date from C#0377	10	US	0	1977-03-31	1977	3	0				1	1		403	40.5833		734	-73.75
31911	2	44	84764769	0	7A	11	3		10	0	0	1			450	45.0833	683	-68.5833		6400			5	1330	8031976	3	8	1976	88	B#21439; create date from C#0277	10	US	0	1977-02-28	1977	2	0				1	1		371	37.25		760	-76.0833
31918	2	44	84764895	0	7A	11	3		10	0	0	1			450	45.0833	683	-68.5833		6400			4	1330	8151970	15	8	1970	47	B#08608; create date from C#0473	10	US	0	1973-04-30	1973	4	0				1	1		414	41.75		700	-70.0833
31926	2	44	84764939	0	7A	11	3		10	0	0	1			451	45.25	683	-68.5833		6400			4	1330	8231970	23	8	1970	59	B#07898; create date from C#0272	10	US	0	1972-02-29	1972	2	0				1	1		392	39.4167		742	-74.4167
31937	2	44	84764998	0	7A	11	3		10	0	0	1			451	45.25	683	-68.5833		6400			5	1330	8281970	28	8	1970	47	B#07221; create date from C#0671	10	US	0	1971-06-30	1971	6	0				1	66		413	41.5833		701	-70.25
31964	2	44	84765173	0	7A	11	3		10	0	0	1			451	45.25	683	-68.5833		6400			4	1330	9021970	2	9	1970	59	B#08767; create date from C#0473	10	US	0	1973-04-30	1973	4	0				1	66		391	39.25		750	-75.0833
31972	2	44	84765232	0	7A	11	3		10	0	0	1			451	45.25	683	-68.5833		6400			4	1330	9051970	5	9	1970	59	B#09475; create date from C#0674	10	US	0	1974-06-30	1974	6	0				1	66		390	39.0833		744	-74.75
32014	2	44	84765491	0	7A	11	3		10	0	0	1			450	45.0833	683	-68.5833		6400			5	1330	8181971	18	8	1971	88	B#07861; create date from C#0272	10	US	0	1972-02-29	1972	2	0				1	1		363	36.5833		755	-75.9167
32025	2	44	94759083	0	7A	11	3		10	0	0	1			451	45.25	683	-68.5833		6400			5	1330	8251975	25	8	1975	59	B#25020; C#0681; Create Date = 12/31 because we could not calculate accurate create date from cycle processed.	10	US	0	1981-12-31	1981	12	0				1	66		391	39.25		744	-74.75
32028	2	44	94759109	0	7A	11	3		10	0	0	1			444	44.75	692	-69.4167		6400			4	1330	9011975	1	9	1975	47	B#20941; create date from C#0776	10	US	0	1976-07-15	1976	7	0				1	66		420	42.0833		704	-70.75
32029	2	44	94759119	0	7A	11	3		10	0	0	1			444	44.75	691	-69.25		6400			5	1330	9031975	3	9	1975	59	B#20767; create date from C#0376	10	US	0	1976-03-25	1976	3	0				1	66		390	39.0833		745	-74.9167
32034	2	44	94759159	0	7A	11	3		10	0	0	1			450	45.0833	683	-68.5833		6400			4	1330	9131975	13	9	1975	44	B#21708; create date from C#0577	10	US	0	1977-05-31	1977	5	0				1	66		442	44.4167		681	-68.25
32050	2	44	94759334	0	7A	11	3		10	0	18	1			451	45.25	683	-68.5833		6400			5	1330	8281975	28	8	1975	46	B#20698; create date from C#0376	10	US	0	1976-03-25	1976	3	0				1	1		381	38.25		760	-76.0833
32061	2	44	94759392	0	7A	11	3		10	0	0	1			451	45.25	684	-68.75		6400			4	1330	9031975	3	9	1975	44	B#21708; create date from C#0577	10	US	0	1977-05-31	1977	5	0				1	66		442	44.4167		682	-68.4167
32074	2	44	94759471	0	7A	11	3		10	0	0	1			451	45.25	683	-68.5833		6400			4	1330	9091975	9	9	1975	77	B#20750; create date from C#0376	10	US	0	1976-03-25	1976	3	0				1	1		412	41.4167		712	-71.4167
32081	2	44	94759560	0	7A	11	3		10	0	0	1			451	45.25	683	-68.5833		6400			5	1330	8061976	6	8	1976	63	B#23117; C#0379	10	US	0	1979-03-25	1979	3	0				1	1		355	35.9167		760	-76.0833
32092	2	44	94759645	0	7A	11	3		10	0	0	1			451	45.25	684	-68.75		6400			5	1330	8141976	14	8	1976	88	B#24659; C#0381; Create Date = 12/31 because we could not calculate accurate create date from cycle processed.	10	US	0	1981-12-31	1981	12	0				1	1		373	37.5833		753	-75.5833
32102	2	44	94759784	0	7A	11	3		10	0	0	1			451	45.25	684	-68.75		6400			4	1330	8251976	25	8	1976	63	B#22281; create date from C#0378	10	US	0	1978-03-31	1978	3	0				1	1		351	35.25		763	-76.5833
32118	2	44	94759939	0	7A	11	3		10	0	0	1			450	45.0833	683	-68.5833		6400			4	1330	9021976	2	9	1976	47	B#24251; C#0880	10	US	0	1980-08-12	1980	8	0				1	66		424	42.75		704	-70.75
32126	2	44	95748004	0	7A	11	3		10	0	0	1			451	45.25	683	-68.5833		6400			5	1330	9121971	12	9	1971	47	B#08047; create date from C#0572	10	US	0	1972-05-31	1972	5	0				1	66		414	41.75		703	-70.5833
32131	2	44	95748047	0	7A	11	3		10	0	0	1			451	45.25	683	-68.5833		6400			5	1330	9211971	21	9	1971	88	B#08824; create date from C#0673	10	US	0	1973-06-30	1973	6	0				1	1		373	37.5833		754	-75.75
32146	2	44	95748335	0	7A	11	3		10	0	0	1			450	45.0833	683	-68.5833		6400			5	1330	8061972	6	8	1972	88	B#24165; C#0680	10	US	0	1980-06-17	1980	6	0				1	1		371	37.25		764	-76.75
32193	2	44	95748722	0	7A	11	3		10	0	0	1			451	45.25	683	-68.5833		6400			5	1330	8091973	9	8	1973	61	B#20899; create date from C#0576	10	US	0	1976-05-20	1976	5	0				1	1		403	40.5833		734	-73.75
32197	2	44	95748785	0	7A	11	3		10	0	0	1			451	45.25	683	-68.5833		6400			4	1330	8161973	16	8	1973	47	B#25037; C#0781; Create Date = 12/31 because we could not calculate accurate create date from cycle processed.	10	US	0	1981-12-31	1981	12	0				1	66		414	41.75		704	-70.75
32204	2	44	95748870	0	7A	11	3		10	0	0	1			451	45.25	683	-68.5833		6400			4	1330	8041973	4	8	1973	47	B#20941; create date from C#0776	10	US	0	1976-07-15	1976	7	0				1	66		415	41.9167		703	-70.5833
32211	2	44	95748914	0	7A	11	3		10	0	0	1			451	45.25	683	-68.5833		6400			5	1330	8241973	24	8	1973	59	B#20801; create date from C#0476	10	US	0	1976-04-22	1976	4	0				1	1		393	39.5833		742	-74.4167
32213	2	44	95748953	0	7A	11	3		10	0	0	1			451	45.25	684	-68.75		6400			5	1330	8291973	29	8	1973	46	B#09397; create date from C#0474	10	US	0	1974-04-30	1974	4	0				1	1		381	38.25		750	-75.0833
32219	2	44	102729020	0	7A	11	3		10	0	0	1			451	45.25	683	-68.5833		6400			4	1330	9151973	15	9	1973	88	B#09207; create date from C#0274	10	US	0	1974-02-28	1974	2	0				1	1		375	37.9167		752	-75.4167
32232	2	44	102729148	0	7A	11	3		10	0	0	1			451	45.25	683	-68.5833		6400			4	1330	8081974	8	8	1974	47	B#20874; create date from C#0576	10	US	0	1976-05-20	1976	5	0				1	66		424	42.75		704	-70.75
32233	2	44	102729152	0	7A	11	3		10	0	0	1			451	45.25	683	-68.5833		6400			5	1330	8091974	9	8	1974	80	B#20083; create date from C#0575	10	US	0	1975-05-31	1975	5	0				1	1		325	32.9167		795	-79.9167
32243	2	44	102729211	0	7A	11	3		10	0	0	1			451	45.25	683	-68.5833		6400			4	1330	8151974	15	8	1974	47	B#20874; create date from C#0976	10	US	0	1976-09-09	1976	9	0				1	66		424	42.75		704	-70.75
32247	2	44	102729229	0	7A	11	3		10	0	0	1			451	45.25	683	-68.5833		6400			5	1330	8161974	16	8	1974	44	B#20722; create date from C#0376	10	US	0	1976-03-25	1976	3	0				1	0		434	43.75		700	-70.0833
32255	2	44	102729286	0	7A	11	3		10	0	0	1			451	45.25	683	-68.5833		6400			5	1330	8211974	21	8	1974	63	B#09906; create date from C#0275	10	US	0	1975-02-28	1975	2	0				1	1		352	35.4167		805	-80.9167
32257	2	44	102729307	0	7A	11	3		10	0	0	1			451	45.25	683	-68.5833		6400			4	1330	8221974	22	8	1974	61	B#20696; create date from C#0376	10	US	0	1976-03-25	1976	3	0				1	1		403	40.5833		733	-73.5833
32262	2	44	102729326	0	7A	11	3		10	0	0	1			451	45.25	683	-68.5833		6400			4	1330	8231974	23	8	1974	21	B#20806; create date from C#0476	10	US	0	1976-04-22	1976	4	0				1	1		392	39.4167		753	-75.5833
32266	2	44	102729340	0	7A	11	3		10	0	0	1			451	45.25	683	-68.5833		6400			4	1330	8261974	26	8	1974	59	B#20767; create date from C#0376	10	US	0	1976-03-25	1976	3	0				1	66		390	39.0833		745	-74.9167
32267	2	44	102729340	0	7A	11	3		10	0	0	1			451	45.25	683	-68.5833		6400			4	1330	8261974	26	8	1974	59	B#21704; create date from C#0577	10	US	0	1977-05-31	1977	5	0				1	66		385	38.9167		745	-74.9167
32278	2	44	102729468	0	7A	11	3		10	0	0	1			451	45.25	683	-68.5833		6400			4	1330	9081974	8	9	1974	61	B#09965; create date from C#0375	10	US	0	1975-03-31	1975	3	0				1	1		404	40.75		725	-72.9167
32281	2	44	102729522	0	7A	11	3		10	0	0	1			451	45.25	683	-68.5833		6400			5	1330	9161974	16	9	1974	61	B#27259; C#1283	10	US	0	1983-03-25	1983	3	0				1	0		405	40.9167		733	-73.5833
32282	2	44	102729540	0	7A	11	3		10	0	0	1			451	45.25	683	-68.5833		6400			4	1330	9181974	18	9	1974	59	B#09910; create date from C#0275	10	US	0	1975-02-28	1975	2	0				1	1		393	39.5833		742	-74.4167
32308	2	44	102729716	0	7A	11	3		10	0	0	1			451	45.25	683	-68.5833		6400			4	1330	8031975	3	8	1975	44	B#20868; create date from C#0576	10	US	0	1976-05-20	1976	5	0				1	66		442	44.4167		682	-68.4167
32311	2	44	102729778	0	7A	11	3		10	0	0	1			451	45.25	683	-68.5833		6400			4	1330	8091975	9	8	1975	44	B#20868; create date from C#0576	10	US	0	1976-05-20	1976	5	0				1	66		442	44.4167		681	-68.25
32312	2	44	102729778	0	7A	11	3		10	0	0	1			451	45.25	683	-68.5833		6400			4	1330	8091975	9	8	1975	44	B#21708; create date from C#0577	10	US	0	1977-05-31	1977	5	0				1	66		442	44.4167		681	-68.25
32330	2	44	102729908	0	7A	11	3		10	0	0	1			450	45.0833	683	-68.5833		6400			4	1330	8161975	16	8	1975	46	B#20749; create date from C#0376	10	US	0	1976-03-25	1976	3	0				1	1		391	39.25		760	-76.0833
32342	2	44	107727014	0	7A	11	3		10	0	0	1			451	45.25	683	-68.5833		6400			4	1330	9081976	8	9	1976	47	B#24251; C#0880	10	US	0	1980-08-12	1980	8	0				1	66		424	42.75		704	-70.75
32351	2	44	107727104	0	7A	11	3		10	0	0	1			451	45.25	684	-68.75		6400			5	1330	9171976	17	9	1976	44	B#21708; create date from C#0577	10	US	0	1977-05-31	1977	5	0				1	66		442	44.4167		682	-68.4167
32357	2	44	107728365	0	7A	11	3		10	0	0	1			451	45.25	683	-68.5833		6400			4	1330	8011977	1	8	1977	47	B#24597; C#0381; Create Date = 12/31 because we could not calculate accurate create date from cycle processed.	10	US	0	1981-12-31	1981	12	0				1	1		423	42.5833		703	-70.5833
32380	2	44	107728565	0	7A	11	3		10	0	0	1			451	45.25	683	-68.5833		6400			5	1330	8161977	16	8	1977	47	B#25057; C#0781; Create Date = 12/31 because we could not calculate accurate create date from cycle processed.	10	US	0	1981-12-31	1981	12	0				1	66		424	42.75		704	-70.75
32384	2	44	107728587	0	7A	11	3		10	0	0	1			451	45.25	684	-68.75		6400			4	1330	8171977	17	8	1977	61	B#22644; create date from C#1178	10	US	0	1978-11-30	1978	11	0				1	1		404	40.75		723	-72.5833
32402	2	44	107728749	0	7A	11	3		10	0	0	1			451	45.25	684	-68.75		6400			4	1330	8301977	30	8	1977	88	B#25685; C#1782; Create Date = 12/31 because we could not calculate accurate create date from cycle processed.	10	US	0	1982-12-31	1982	12	0				1	1		364	36.75		763	-76.5833
32406	2	44	107728783	0	7A	11	3		10	0	0	1			450	45.0833	683	-68.5833		6400			4	1330	9031977	3	9	1977	47	B#25918; C#2982; Create Date = 12/31 because we could not calculate accurate create date from cycle processed.	10	US	0	1982-12-31	1982	12	0				1	66		424	42.75		704	-70.75
32414	2	44	107728850	0	7A	11	3		10	0	0	1			451	45.25	683	-68.5833		6400			4	1330	9091977	9	9	1977	21	B#30147; C#1688	10	US	0	1988-04-21	1988	4	0				1	1		390	39.0833		753	-75.5833
32424	2	44	110749618	0	7A	11	3		10	0	0	1			450	45.0833	671	-67.25		20830			4	1330	8171983	17	8	1983	47	B#30311; C#3788	10	US	0	1988-09-15	1988	9	0				1	66		420	42.0833		704	-70.75
32430	2	44	110749679	0	7A	11	3		10	0	0	1			450	45.0833	671	-67.25		20830			5	1330	8171983	17	8	1983	63	B#27788; C#0784	10	US	0	1984-02-18	1984	2	0				1	1		355	35.9167		753	-75.5833
32448	2	44	110749869	0	7A	11	3		10	0	0	1			450	45.0833	671	-67.25		6245			5	1330	9271993	27	9	1993	18	B#33055; C#1194	10	US	0	1994-03-18	1994	3	0				1	1		410	41.0833		733	-73.5833
32450	2	44	110749880	0	7A	11	3		10	0	0	1			450	45.0833	671	-67.25		6245			4	1330	8291994	29	8	1994	46	B#01016; C#0401	10	US	0	2001-01-16	2001	1	0				1	1		380	38.0833		752	-75.4167
32479	2	44	115772060	0	7A	11	3		10	0	3	1			451	45.25	683	-68.5833		6400			5	1330	8111978	11	8	1978	59	B#24943; C#0581; Create Date = 12/31 because we could not calculate accurate create date from cycle processed.	10	US	0	1981-12-31	1981	12	0				1	66		392	39.4167		743	-74.5833
32493	2	44	115772207	0	7A	11	3		10	0	4	1			451	45.25	683	-68.5833		6400			4	1330	8161978	16	8	1978	47	B#23281; C#0479	10	US	0	1979-04-22	1979	4	0				1	66		424	42.75		704	-70.75
32497	2	44	115772227	0	7A	11	3		10	0	4	1			451	45.25	683	-68.5833		6400			4	1330	8181978	18	8	1978	21	B#23039; C#0379	10	US	0	1979-03-25	1979	3	0				1	1		383	38.5833		750	-75.0833
32501	2	44	115772268	0	7A	11	3		10	0	4	1			451	45.25	683	-68.5833		6400			4	1330	8221978	22	8	1978	47	B#24069; C#0580	10	US	0	1980-05-20	1980	5	0				1	1		414	41.75		695	-69.9167
32513	2	44	115772344	0	7A	11	3		10	0	4	1			451	45.25	683	-68.5833		6400			5	1330	8271978	27	8	1978	88	B#23180; C#0479	10	US	0	1979-04-22	1979	4	0				1	1		363	36.5833		755	-75.9167
32515	2	44	115772370	0	7A	11	3		10	0	3	1			451	45.25	683	-68.5833		6400			4	1330	8291978	29	8	1978	46	B#23936; C#0480	10	US	0	1980-04-22	1980	4	0				1	1		383	38.5833		764	-76.75
32533	2	44	115772492	0	7A	11	3		10	0	0	1			450	45.0833	683	-68.5833		6400			5	1330	9081978	8	9	1978	47	B#25844; C#2482; Create Date = 12/31 because we could not calculate accurate create date from cycle processed.	10	US	0	1982-12-31	1982	12	0				1	66		414	41.75		701	-70.25
32544	2	44	115772561	0	7A	11	3		10	0	0	1			451	45.25	683	-68.5833		6400			4	1330	9131978	13	9	1978	59	B#30040; C#1190	10	US	0	1990-03-18	1990	3	0				1	1		391	39.25		743	-74.5833
32556	2	44	115773044	0	7A	11	3		10	0	4	1			451	45.25	683	-68.5833		6400			5	1330	7271979	27	7	1979	47	B#25037; C#0781; Create Date = 12/31 because we could not calculate accurate create date from cycle processed.	10	US	0	1981-12-31	1981	12	0				1	66		414	41.75		695	-69.9167
32560	2	44	115773078	0	7A	11	3		10	0	4	1			451	45.25	683	-68.5833		6400			4	1330	7311979	31	7	1979	47	B#24251; C#0880	10	US	0	1980-08-12	1980	8	0				1	66		424	42.75		704	-70.75
32563	2	44	115773097	0	7A	11	3		10	0	4	1			451	45.25	683	-68.5833		6400			5	1330	8021979	2	8	1979	21	B#24300; C#1180	10	US	0	1980-11-04	1980	11	0				1	1		392	39.4167		753	-75.5833
32564	2	44	115773102	0	7A	11	3		10	0	4	1			451	45.25	683	-68.5833		6400			5	1330	8031979	3	8	1979	46	B#24874; C#0581; Create Date = 12/31 because we could not calculate accurate create date from cycle processed.	10	US	0	1981-12-31	1981	12	0				1	1		380	38.0833		752	-75.4167
32569	2	44	115773143	0	7A	11	3		10	0	4	1			451	45.25	683	-68.5833		6400			5	1330	8071979	7	8	1979	59	B#24735; C#0481; Create Date = 12/31 because we could not calculate accurate create date from cycle processed.	10	US	0	1981-12-31	1981	12	0				1	1		392	39.4167		743	-74.5833
32578	2	44	115773201	0	7A	11	3		10	0	0	1			451	45.25	683	-68.5833		6400			5	1330	8121979	12	8	1979	47	B#25071; C#0981; Create Date = 12/31 because we could not calculate accurate create date from cycle processed.	10	US	0	1981-12-31	1981	12	0				1	98		420	42.0833		704	-70.75
32604	2	44	115773430	0	7A	11	3		10	0	3	1			450	45.0833	683	-68.5833		6400			5	1330	7201980	20	7	1980	63	B#25665; C#1682; Create Date = 12/31 because we could not calculate accurate create date from cycle processed.	10	US	0	1982-12-31	1982	12	0				1	1		362	36.4167		755	-75.9167
32611	2	44	115773478	0	7A	11	3		10	0	4	1			450	45.0833	683	-68.5833		6400			4	1330	7231980	23	7	1980	65	B#27964; C#1984	10	CA	0	1984-05-12	1984	5	0				6	1		443	44.5833		635	-63.9167
32619	2	44	115773980	0	7A	11	3		10	0	0	1			451	45.25	683	-68.5833		6400			4	1330	8051980	5	8	1980	47	B#25918; C#2982; Create Date = 12/31 because we could not calculate accurate create date from cycle processed.	10	US	0	1982-12-31	1982	12	0				1	66		424	42.75		704	-70.75
32627	2	44	115774164	0	7A	11	3		10	0	0	1			463	46.5833	682	-68.4167		6400			5	1330	7251981	25	7	1981	59	B#25715; C#1782; Create Date = 12/31 because we could not calculate accurate create date from cycle processed.	10	US	0	1982-12-31	1982	12	0				1	66		392	39.4167		743	-74.5833
32628	2	44	115774187	0	7A	11	3		10	0	0	1			463	46.5833	682	-68.4167		6400			5	1330	8081981	8	8	1981	44	B#27341; C#2083	10	US	0	1983-05-20	1983	5	0				1	1		440	44.0833		683	-68.5833
32639	2	44	115774275	0	7A	11	3		10	0	3	1			463	46.5833	682	-68.4167		6400			5	1330	8131979	13	8	1979	59	B#24676; C#0381; Create Date = 12/31 because we could not calculate accurate create date from cycle processed.	10	US	0	1981-12-31	1981	12	0				1	0		390	39.0833		744	-74.75
32643	2	44	115774292	0	7A	11	3		10	0	4	1			463	46.5833	682	-68.4167		6400			4	1330	8241979	24	8	1979	21	B#23906; C#0480	10	US	0	1980-04-22	1980	4	0				1	1		391	39.25		753	-75.5833
32645	2	44	115774294	0	7A	11	3		10	0	4	1			463	46.5833	682	-68.4167		6400			4	1330	8241979	24	8	1979	59	B#25020; C#0681; Create Date = 12/31 because we could not calculate accurate create date from cycle processed.	10	US	0	1981-12-31	1981	12	0				1	66		392	39.4167		743	-74.5833
32651	2	44	115774315	0	7A	11	3		10	0	3	1			463	46.5833	682	-68.4167		6400			4	1330	8191979	19	8	1979	46	B#23820; C#0380	10	US	0	1980-03-25	1980	3	0				1	1		391	39.25		760	-76.0833
32653	2	44	115774321	0	7A	11	3		10	0	4	1			463	46.5833	682	-68.4167		6400			5	1330	8231979	23	8	1979	61	B#23982; C#0480	10	US	0	1980-04-22	1980	4	0				1	1		405	40.9167		723	-72.5833
32660	2	44	115774423	0	7A	11	3		10	0	0	1			463	46.5833	682	-68.4167		6400			4	1330	9121979	12	9	1979	46	B#25930; C#2982; Create Date = 12/31 because we could not calculate accurate create date from cycle processed.	10	US	0	1982-12-31	1982	12	0				1	1		381	38.25		752	-75.4167
32663	2	44	115774440	0	7A	11	3		10	0	0	1			463	46.5833	682	-68.4167		6400			5	1330	9121979	12	9	1979	63	B#24019; C#0580	10	US	0	1980-05-20	1980	5	0				1	1		362	36.4167		755	-75.9167
32667	2	44	115774474	0	7A	11	3		10	0	0	1			464	46.75	680	-68.0833		6400			4	1330	9061979	6	9	1979	47	B#24251; C#0880	10	US	0	1980-08-12	1980	8	0				1	66		420	42.0833		704	-70.75
32677	2	44	115774746	0	7A	11	3		10	0	0	1			451	45.25	683	-68.5833		6400			5	1330	8171980	17	8	1980	61	B#24769; C#0481; Create Date = 12/31 because we could not calculate accurate create date from cycle processed.	10	US	0	1981-12-31	1981	12	0				1	1		405	40.9167		723	-72.5833
32678	2	44	115774759	0	7A	11	3		10	0	0	1			451	45.25	683	-68.5833		6400			4	1330	8191980	19	8	1980	46	B#24750; C#0481; Create Date = 12/31 because we could not calculate accurate create date from cycle processed.	10	US	0	1981-12-31	1981	12	0				1	1		382	38.4167		754	-75.75
32682	2	44	115774784	0	7A	11	3		10	0	0	1			451	45.25	683	-68.5833		6400			4	1330	8271980	27	8	1980	63	B#25888; C#2682; Create Date = 12/31 because we could not calculate accurate create date from cycle processed.	10	US	0	1982-12-31	1982	12	0				1	56		362	36.4167		755	-75.9167
32686	2	44	115774812	0	7A	11	3		10	0	0	1			451	45.25	683	-68.5833		6400			4	1330	8291980	29	8	1980	59	B#25715; C#1782; Create Date = 12/31 because we could not calculate accurate create date from cycle processed.	10	US	0	1982-12-31	1982	12	0				1	66		390	39.0833		744	-74.75
32687	2	44	115774835	0	7A	11	3		10	0	0	1			451	45.25	683	-68.5833		6400			5	1330	9011980	1	9	1980	59	B#24609; C#0381; Create Date = 12/31 because we could not calculate accurate create date from cycle processed.	10	US	0	1981-12-31	1981	12	0				1	1		392	39.4167		743	-74.5833
32688	2	44	115774861	0	7A	11	3		10	0	0	1			451	45.25	683	-68.5833		6400			4	1330	9031980	3	9	1980	47	B#25037; C#0781; Create Date = 12/31 because we could not calculate accurate create date from cycle processed.	10	US	0	1981-12-31	1981	12	0				1	66		414	41.75		695	-69.9167
32689	2	44	115774895	0	7A	11	3		10	0	0	1			450	45.0833	683	-68.5833		6400			4	1330	9081980	8	9	1980	59	B#24675; C#0381; Create Date = 12/31 because we could not calculate accurate create date from cycle processed.	10	US	0	1981-12-31	1981	12	0				1	1		391	39.25		743	-74.5833
32696	2	44	115774920	0	7A	11	3		10	0	3	1			451	45.25	683	-68.5833		6400			4	1330	7271980	27	7	1980	59	B#24718; C#0581; Create Date = 12/31 because we could not calculate accurate create date from cycle processed.	10	US	0	1981-12-31	1981	12	0				1	0		392	39.4167		750	-75.0833
32702	2	44	115774989	0	7A	11	3		10	0	4	1			450	45.0833	683	-68.5833		6400			5	1330	8021980	2	8	1980	61	B#24642; C#0381; Create Date = 12/31 because we could not calculate accurate create date from cycle processed.	10	US	0	1981-12-31	1981	12	0				1	1		403	40.5833		733	-73.5833
32712	2	44	118786558	0	7A	11	3		10	0	0	1			464	46.75	675	-67.9167		6400			5	1330	8101981	10	8	1981	88	B#30601; C#1589	10	US	0	1989-04-15	1989	4	0				1	1		373	37.5833		754	-75.75
32718	2	44	118786589	0	7A	11	3		10	0	0	1			464	46.75	675	-67.9167		6400			5	1330	8151981	15	8	1981	80	B#25596; C#1282; Create Date = 12/31 because we could not calculate accurate create date from cycle processed.	10	US	0	1982-12-31	1982	12	0				1	1		325	32.9167		794	-79.75
32724	2	44	118786617	0	7A	11	3		10	0	4	1			464	46.75	675	-67.9167		6400			5	1330	8281980	28	8	1980	47	B#24818; C#0581; Create Date = 12/31 because we could not calculate accurate create date from cycle processed.	10	US	0	1981-12-31	1981	12	0				1	0		412	41.4167		703	-70.5833
32737	2	44	118786670	0	7A	11	3		10	0	0	1			464	46.75	675	-67.9167		6400			4	1330	8161981	16	8	1981	47	B#25844; C#2482; Create Date = 12/31 because we could not calculate accurate create date from cycle processed.	10	US	0	1982-12-31	1982	12	0				1	66		420	42.0833		704	-70.75
32738	2	44	118786672	0	7A	11	3		10	0	0	1			464	46.75	675	-67.9167		6400			4	1330	8161981	16	8	1981	47	B#25836; C#2382; Create Date = 12/31 because we could not calculate accurate create date from cycle processed.	10	US	0	1982-12-31	1982	12	0				1	66		420	42.0833		704	-70.75
32748	2	44	118786743	0	7A	11	3		10	0	0	1			464	46.75	675	-67.9167		6400			5	1330	8081981	8	8	1981	59	B#25824; C#2382; Create Date = 12/31 because we could not calculate accurate create date from cycle processed.	10	US	0	1982-12-31	1982	12	0				1	66		392	39.4167		743	-74.5833
32751	2	44	118786785	0	7A	11	3		10	0	0	1			463	46.5833	682	-68.4167		6400			5	1330	8101981	10	8	1981	88	B#27220; C#0983	10	US	0	1983-03-04	1983	3	0				1	1		363	36.5833		755	-75.9167
32753	2	44	118786795	0	7A	11	3		10	0	0	1			464	46.75	675	-67.9167		6400			4	1330	8131981	13	8	1981	47	B#25844; C#2482; Create Date = 12/31 because we could not calculate accurate create date from cycle processed.	10	US	0	1982-12-31	1982	12	0				1	66		421	42.25		710	-71.0833
32754	2	44	118786796	0	7A	11	3		10	0	0	1			464	46.75	675	-67.9167		6400			4	1330	8131981	13	8	1981	88	B#25607; C#1382; Create Date = 12/31 because we could not calculate accurate create date from cycle processed.	10	US	0	1982-12-31	1982	12	0				1	1		364	36.75		760	-76.0833
32757	2	44	118786840	0	7A	11	3		10	0	0	1			451	45.25	683	-68.5833		6400			5	1330	7311981	31	7	1981	47	B#25844; C#2482; Create Date = 12/31 because we could not calculate accurate create date from cycle processed.	10	US	0	1982-12-31	1982	12	0				1	66		420	42.0833		703	-70.5833
32759	2	44	118786858	0	7A	11	3		10	0	0	1			451	45.25	683	-68.5833		6400			4	1330	8011981	1	8	1981	59	B#25648; C#1582; Create Date = 12/31 because we could not calculate accurate create date from cycle processed.	10	US	0	1982-12-31	1982	12	0				1	1		395	39.9167		740	-74.0833
32762	2	44	118786891	0	7A	11	3		10	0	0	1			451	45.25	683	-68.5833		6400			5	1330	8031981	3	8	1981	63	B#25557; C#1182; Create Date = 12/31 because we could not calculate accurate create date from cycle processed.	10	US	0	1982-12-31	1982	12	0				1	1		340	34.0833		775	-77.9167
32764	2	44	118786902	0	7A	11	3		10	0	0	1			451	45.25	683	-68.5833		6400			4	1330	8031981	3	8	1981	61	B#28736; C#3485	10	US	0	1985-08-26	1985	8	0				1	66		404	40.75		725	-72.9167
32768	2	44	118786942	0	7A	11	3		10	0	0	1			451	45.25	683	-68.5833		6400			5	1330	8081981	8	8	1981	77	B#25751; C#1882; Create Date = 12/31 because we could not calculate accurate create date from cycle processed.	10	US	0	1982-12-31	1982	12	0				1	1		414	41.75		712	-71.4167
32773	2	44	118786978	0	7A	11	3		10	0	0	1			451	45.25	683	-68.5833		6400			4	1330	8141981	14	8	1981	88	B#29723; C#1887	10	US	0	1987-05-06	1987	5	0				1	1		375	37.9167		752	-75.4167
32781	2	44	118787466	0	7A	11	3		10	0	0	1			451	45.25	683	-68.5833		6400			5	1330	7301982	30	7	1982	47	B#27432; C#2983	10	US	0	1983-07-22	1983	7	0				1	66		424	42.75		704	-70.75
32791	2	44	118787682	0	7A	11	3		10	0	0	1			451	45.25	683	-68.5833		6400			4	1330	9071981	7	9	1981	47	B#27432; C#2983	10	US	0	1983-07-22	1983	7	0				1	66		424	42.75		704	-70.75
32799	2	44	118787766	0	7A	11	3		10	0	0	1			451	45.25	683	-68.5833		6400			4	1330	8061982	6	8	1982	47	B#28751; C#3885	10	US	0	1985-09-23	1985	9	0				1	66		414	41.75		701	-70.25
32807	2	44	118787830	0	7A	11	3		10	0	0	1			464	46.75	675	-67.9167		6400			4	1330	8141982	14	8	1982	63	B#29520; C#0487	10	US	0	1987-01-28	1987	1	0				1	1		363	36.5833		755	-75.9167
32821	2	44	118787993	0	7A	11	3		10	0	0	1			464	46.75	675	-67.9167		6400			5	1330	8051982	5	8	1982	59	B#27475; C#3583	10	US	0	1983-09-02	1983	9	0				1	66		392	39.4167		742	-74.4167
32828	2	44	118788098	0	7A	11	3		10	0	0	1			451	45.25	683	-68.5833		6400			5	1330	8091983	9	8	1983	47	B#28751; C#3885	10	US	0	1985-09-23	1985	9	0				1	66		420	42.0833		704	-70.75
32830	2	44	118788116	0	7A	11	3		10	0	0	1			464	46.75	675	-67.9167		6400			5	1330	8171981	17	8	1981	59	B#25824; C#2382; Create Date = 12/31 because we could not calculate accurate create date from cycle processed.	10	US	0	1982-12-31	1982	12	0				1	66		392	39.4167		743	-74.5833
32833	2	44	118788139	0	7A	11	3		10	0	0	1			464	46.75	675	-67.9167		6400			4	1330	8191981	19	8	1981	63	B#28501; C#1385	10	US	0	1985-04-01	1985	4	0				1	1		353	35.5833		760	-76.0833
32845	2	44	118788280	0	7A	11	3		10	0	0	1			463	46.5833	675	-67.9167		6400			4	1330	9101981	10	9	1981	47	B#28745; C#3785	10	US	0	1985-09-16	1985	9	0				1	66		420	42.0833		704	-70.75
32859	2	44	118788422	0	7A	11	3		10	0	0	1			451	45.25	683	-68.5833		6400			4	1330	8271981	27	8	1981	59	B#25824; C#2382; Create Date = 12/31 because we could not calculate accurate create date from cycle processed.	10	US	0	1982-12-31	1982	12	0				1	66		390	39.0833		744	-74.75
32877	2	44	128798349	0	7A	11	3		10	0	0	1			451	45.25	684	-68.75		6400			5	1330	8101982	10	8	1982	63	B#27321; C#1883	10	US	0	1983-05-06	1983	5	0				1	1		343	34.5833		785	-78.9167
32895	2	44	128798675	0	7A	11	3		10	0	0	1			463	46.5833	682	-68.4167		6400			5	1330	8271982	27	8	1982	80	B#29740; C#2187	10	US	0	1987-05-27	1987	5	0				1	1		334	33.75		790	-79.0833
32908	2	44	128798826	0	7A	11	3		10	0	0	1			450	45.0833	683	-68.5833		6400			4	1330	8241982	24	8	1982	77	B#97053; C#0897	10	US	0	1997-02-22	1997	2	0				1	1		412	41.4167		713	-71.5833
32917	2	44	128798910	0	7A	11	3		10	0	0	1			451	45.25	684	-68.75		6400			5	1330	8291982	29	8	1982	47	B#27432; C#2983	10	US	0	1983-07-22	1983	7	0				1	66		424	42.75		704	-70.75
32925	2	44	128798985	0	7A	11	3		10	0	0	1			450	45.0833	683	-68.5833		6400			4	1330	8311982	31	8	1982	59	B#27444; C#3283	10	US	0	1983-08-12	1983	8	0				1	66		391	39.25		743	-74.5833
32935	2	44	128799260	0	7A	11	3		10	0	0	1			450	45.0833	683	-68.5833		6400			5	1330	9031982	3	9	1982	63	B#27377; C#2483	10	US	0	1983-06-17	1983	6	0				1	1		363	36.5833		760	-76.0833
32938	2	44	128799270	0	7A	11	3		10	0	0	1			451	45.25	684	-68.75		6400			4	1330	9041982	4	9	1982	88	B#28534; C#1485	10	US	0	1985-04-08	1985	4	0				1	1		374	37.75		761	-76.25
32945	2	44	128799317	0	7A	11	3		10	0	0	1			451	45.25	684	-68.75		6400			4	1330	9061982	6	9	1982	61	B#29637; C#1287	10	US	0	1987-03-25	1987	3	0				1	1		410	41.0833		721	-72.25
32955	2	44	137742919	0	7A	11	3		10	0	0	1			463	46.5833	682	-68.4167		6400			5	1330	8011983	1	8	1983	82	B#27865; C#1284	10	US	0	1984-03-24	1984	3	0				2	1		361	36.25		825	-82.9167
32956	2	44	137742937	0	7A	11	3		10	0	0	1			463	46.5833	682	-68.4167		6400			4	1330	8091983	9	8	1983	88	B#27819; C#0984	10	US	0	1984-03-03	1984	3	0				1	1		371	37.25		763	-76.5833
32960	2	44	137742979	0	7A	11	3		10	0	0	1			464	46.75	675	-67.9167		6400			5	1330	8161983	16	8	1983	88	B#27775; C#0684	10	US	0	1984-02-11	1984	2	0				1	1		375	37.9167		752	-75.4167
33002	2	44	137748940	0	7A	11	3		10	0	0	1			451	45.25	683	-68.5833		6400			4	1330	8151983	15	8	1983	61	B#27772; C#0684	10	US	0	1984-02-11	1984	2	0				1	1		404	40.75		724	-72.75
33011	2	44	141720522	0	7A	11	3		10	0	0	1			451	45.25	683	-68.5833		6400			5	1330	9141983	14	9	1983	59	B#30579; C#1389	10	US	0	1989-04-01	1989	4	0				1	1		390	39.0833		744	-74.75
33013	2	44	141720926	0	7A	11	3		10	0	0	1			451	45.25	683	-68.5833		6400			0	1330	8091984	9	8	1984	44	B#28750; C#3885	10	US	0	1985-09-23	1985	9	0				1	10		431	43.25		703	-70.5833
33019	2	44	141720996	0	7A	11	3		10	0	0	1			451	45.25	683	-68.5833		6400			4	1330	9081984	8	9	1984	61	B#28478; C#1185	10	US	0	1985-03-18	1985	3	0				1	0		404	40.75		732	-73.4167
33022	2	44	141724448	0	7A	11	3		10	0	0	1			451	45.25	683	-68.5833		6400			5	1330	8011984	1	8	1984	63	B#29669; C#1487	10	US	0	1987-04-08	1987	4	0				1	1		362	36.4167		755	-75.9167
33036	2	44	143710553	0	7A	11	3		10	0	0	1			450	45.0833	671	-67.25		20830			4	1330	8291984	29	8	1984	59	B#28729; C#3485	10	US	0	1985-08-26	1985	8	0				1	66		392	39.4167		742	-74.4167
33050	2	44	143710741	0	7A	11	3		10	0	0	1			450	45.0833	671	-67.25		20830			5	1330	8131985	13	8	1985	61	B#29371; C#4086	10	US	0	1986-10-07	1986	10	0				1	66		410	41.0833		721	-72.25
33051	2	44	143710743	0	7A	11	3		10	0	0	1			450	45.0833	671	-67.25		20830			5	1330	8161985	16	8	1985	63	B#29690; C#1687	10	US	0	1987-04-22	1987	4	0				1	1		355	35.9167		753	-75.5833
33075	2	44	143710918	0	7A	11	3		10	0	0	1			450	45.0833	671	-67.25		20830			4	1330	9031986	3	9	1986	59	B#34672; C#1295	10	US	0	1995-03-25	1995	3	0				1	1		402	40.4167		740	-74.0833
33084	2	44	143711109	0	7A	11	3		10	0	0	1			464	46.75	675	-67.9167		6400			5	1330	8251984	25	8	1984	77	B#28665; C#2285	10	US	0	1985-06-03	1985	6	0				1	1		414	41.75		714	-71.75
33111	2	44	143712191	0	7A	11	3		10	0	0	1			451	45.25	684	-68.75		6400			4	1330	8111985	11	8	1985	63	B#30164; C#1888	10	US	0	1988-05-05	1988	5	0				1	1		351	35.25		763	-76.5833
33128	2	44	143712567	0	7A	11	3		10	0	0	1			450	45.0833	683	-68.5833		6400			5	1330	7251987	25	7	1987	61	B#30604; C#1789	10	US	0	1989-04-29	1989	4	0				1	9		403	40.5833		734	-73.75
33129	2	44	143712575	0	7A	11	3		10	0	0	1			451	45.25	683	-68.5833		6400			4	1330	7251987	25	7	1987	63	B#30222; C#2288	10	US	0	1988-06-02	1988	6	0				1	1		362	36.4167		760	-76.0833
33185	2	44	143713544	0	7A	11	3		10	0	0	1			451	45.25	683	-68.5833		6400			4	1330	8141988	14	8	1988	59	B#30542; C#1189	10	US	0	1989-03-18	1989	3	0				1	1		392	39.4167		742	-74.4167
33196	2	44	143713713	0	7A	11	3		10	0	0	1			451	45.25	683	-68.5833		6400			4	1330	8301988	30	8	1988	63	B#31068; C#1790	10	US	0	1990-04-29	1990	4	0				1	1		361	36.25		755	-75.9167
33237	2	44	147758714	0	7A	18	3		10	0	0	1			450	45.0833	671	-67.25		6245			5	1330	8301990	30	8	1990	47	B#31424; C#0291	10	US	0	1991-01-14	1991	1	0				1	1		424	42.75		705	-70.9167
33241	2	44	147758742	0	7A	18	3		10	0	0	1			450	45.0833	671	-67.25		6245			4	1330	9251990	25	9	1990	77	B#31546; C#1091	10	US	0	1991-03-11	1991	3	0				1	1		412	41.4167		712	-71.4167
33269	2	44	150793027	0	7A	11	3	M	1	0	0	1			442	44.4083	675	-67.9083		22055			4	1330	9251997	25	9	1997	88	B#00019; C#0300	10	US	0	2000-01-19	2000	1	0				1	1		371	37.25		755	-75.9167
33272	2	44	150793171	0	7A	11	3	M	1	0	0	1			442	44.4083	675	-67.9083		22055			5	1330	9171997	17	9	1997	59	B#99004; C#0199	10	US	0	1999-01-04	1999	1	0				1	1		393	39.5833		742	-74.4167
33277	2	44	161753264	0	7A	1	3		10	0	0	1			450	45.0833	671	-67.25		6245			5	1330	9192001	19	9	2001	46	B#03021; C#0303	10	US	0	2003-01-21	2003	1	0				1	1		381	38.25		752	-75.4167
33304	2	44	163737634	0	7A	1	3		10	0	0	1			450	45.0833	671	-67.25		6245			5	1330	9031999	3	9	1999	88	B#00005; C#0100	10	US	0	2000-01-05	2000	1	0				1	1		375	37.9167		752	-75.4167
33315	2	44	163737775	0	7A	1	3		10	0	0	1			450	45.0833	671	-67.25		6245			5	1330	9102001	10	9	2001	88	B#04021; C#0304	10	US	0	2004-01-21	2004	1	0				1	1		375	37.9167		752	-75.4167
33316	2	44	164700214	0	7A	1	3		10	0	0	1			452	45.4167	693	-69.5833		6400			4	1330	8152005	15	8	2005	18	B#06022; C#0406	10	US	0	2006-01-28	2006	1	0				1	1		410	41.0833		732	-73.4167
33322	2	44	164700335	0	7A	1	3		10	0	0	1			454	45.75	694	-69.75		6400			4	1330	9102002	10	9	2002	88	B#05053; C#0705	10	US	0	2005-02-22	2005	2	0				1	1		381	38.25		765	-76.9167
33324	2	44	164786674	0	7A	1	3		1	0	18	1			451	45.2083	674	-67.7917		6245			5	1330	8122010	12	8	2010	46		10	US	47	2011-01-19	2011	1	0	SE		47	1	1		380	38.0833	BRUNING FARMS	751	-75.25
33328	2	44	164788253	0	7A	1	3		10	0	0	1			445	44.9167	672	-67.4167		6245			4	1330	9012005	1	9	2005	46		10	US	47	2007-01-20	2007	1	0	E			1	1		380	38.0833	PUBLIC LANDING	751	-75.25
33332	2	44	164788305	0	7A	1	3		10	0	0	1			445	44.9167	672	-67.4167		6245			5	1330	8242006	24	8	2006	61		10	US		2007-01-02	2007	1	0				1	1		405	40.9167		723	-72.5833
33333	2	44	164788320	0	7A	1	3		1	0	0	1		0	445	44.9583	672	-67.4417		6245			5	1330	8172007	17	8	2007	47		10	US	1	2008-01-20	2008	1	0				1	1		415	41.9167		700	-70.0833
33335	2	44	164788379	0	7A	1	3		1	0	0	1			451	45.2083	674	-67.7917		6245			4	1330	8132009	13	8	2009	88		10	US	1	2011-01-22	2011	1	0	N		1	1	1		375	37.9167		752	-75.4167
33341	2	44	166717605	0	7A	1	3		10	0	3	1			452	45.4167	693	-69.5833		20830		309477	4	1330	8282002	28	8	2002	46	B#03015; C#0203	10	US	0	2003-01-15	2003	1	0				1	1		375	37.9167		752	-75.4167
33343	2	44	166717612	0	7A	1	3		10	0	4	1			452	45.4167	693	-69.5833		20830			4	1330	8292002	29	8	2002	88	B#03014; C#0203	10	US	0	2003-01-14	2003	1	0				1	1		375	37.9167		752	-75.4167
33348	2	44	166717638	0	7A	1	3		10	0	4	1			452	45.4167	693	-69.5833		20830			5	1330	9012002	1	9	2002	61		10	US	103	2007-02-01	2007	2	0				1	1	Shot.	404	40.75		732	-73.4167
33349	2	44	166717649	0	7A	1	3		10	0	3	1			452	45.4167	693	-69.5833		20830		309488	4	1330	9032002	3	9	2002	21		10	US	5	2011-01-04	2011	1	0	W		5	1	1		383	38.5833		753	-75.5833
33355	2	44	166717679	0	7A	1	3		10	0	3	1			445	44.9167	684	-68.75		20830		315506	5	1330	8232002	23	8	2002	61	B#03023; C#0303	10	US	0	2003-01-23	2003	1	0				1	1		404	40.75		723	-72.5833
33369	2	44	166732883	0	7A	1	3		10	0	3	1			450	45.0833	671	-67.25		6245		384005	4	1330	8312005	31	8	2005	46	B#06029; C#0506	10	US	0	2006-02-04	2006	2	0				1	1		381	38.25		751	-75.25
33371	2	44	166732889	0	7A	1	3		10	0	3	1			450	45.0833	671	-67.25		6245		383198	4	1330	8312005	31	8	2005	61	B#06022; C#0406	10	US	0	2006-01-28	2006	1	0				1	1		404	40.75		723	-72.5833
33390	2	44	166733651	0	7A	1	3		10	0	3	1			465	46.9167	675	-67.9167		6245		383813	5	1330	9072005	7	9	2005	61	B#06012; C#0206	10	US	0	2006-01-14	2006	1	0				1	1		405	40.9167		721	-72.25
33397	2	44	166733695	0	7A	1	3		10	0	3	1			465	46.9167	675	-67.9167		6245		383802	5	1330	9262005	26	9	2005	88	B#06022; ADD REWARD.; REWARD # CORRECTED; C#0406	10	US	0	2006-01-28	2006	1	0				1	1		374	37.75		753	-75.5833
33399	2	44	166733719	0	7A	1	3		10	0	3	1			450	45.0833	671	-67.25		6245		383796	5	1330	9022005	2	9	2005	61	B#06018; C#0306	10	US	0	2006-01-21	2006	1	0				1	1		410	41.0833		721	-72.25
33405	2	44	166733755	0	7A	1	3		10	0	3	1			450	45.0833	671	-67.25		6245		383787	4	1330	9032005	3	9	2005	61		10	US	103	2008-12-17	2008	12	0				1	1	Shot.	405	40.9167		723	-72.5833
33409	2	44	166733775	0	7A	1	3		10	0	3	1			450	45.0833	671	-67.25		6245		383782	4	1330	9122005	12	9	2005	77		10	US		2007-01-19	2007	1	0				1	1		412	41.4167		714	-71.75
33427	2	44	169764629	0	7A	1	3		10	0	0	1			445	44.9167	671	-67.25		6245			5	1330	9212011	21	9	2011	88		10	US	1	2012-01-04	2012	1	0	N		1	1	1		373	37.5833		754	-75.75
33431	2	44	169765419	0	7A	1	3		10	0	0	1			450	45.0833	671	-67.25		6245			5	1330	9292009	29	9	2009	88		10	US	1	2011-01-18	2011	1	0			1	1	1		374	37.75		754	-75.75
33436	2	44	169765518	0	7A	1	3		10	0	0	1			450	45.0833	671	-67.25		6245			5	1330	9012009	1	9	2009	46		10	US	47	2011-01-22	2011	1	0			47	1	1		381	38.25		752	-75.4167
33440	2	44	169765583	0	7A	1	3		10	0	0	1			450	45.0833	671	-67.25		6245			5	1330	9292010	29	9	2010	61		10	US	59	2011-01-20	2011	1	0	S		59	1	1		403	40.5833		732	-73.4167
33449	2	44	169765719	0	7A	1	3		1	0	0	1			451	45.2083	674	-67.7917		6245			5	1330	9022008	2	9	2008	63		10	US	139	2009-01-21	2009	1	0	S		143	1	1		360	36.0833		761	-76.25
33450	2	44	169765741	0	7A	1	3		1	0	0	1			451	45.2083	674	-67.7917		6245			4	1330	8172009	17	8	2009	59		10	US	29	2010-01-11	2010	1	0			29	1	1		393	39.5833		742	-74.4167
33454	2	44	169765765	0	7A	1	3		10	0	0	1			450	45.0833	671	-67.25		6245			5	1330	8212009	21	8	2009	59		10	US	9	2010-01-15	2010	1	0	NW		9	1	1		391	39.25		744	-74.75
33455	2	44	169765799	0	7A	1	3		1	0	0	1			451	45.2083	674	-67.7917		6245			4	1330	8312009	31	8	2009	63		10	US	83	2012-01-06	2012	1	0	SE		83	1	1		361	36.25	BEAVER POND	772	-77.4167
33462	2	44	171724080	0	7A	1	3		10	0	0	1			464	46.75	675	-67.9167		6400			5	1330	9202008	20	9	2008	14	Marked as deleted: spp. discrepancy, unusual movement & loc, no response from fndr, band must have been misread or info incorrect	10	US	11	2011-01-31	2011	1	0	W		11	4	1		391	39.25	COLUSA NWR	1220	-122.083
33464	2	44	171724182	0	7A	1	3		10	0	0	1			460	46.0833	683	-68.5833		6400			4	1330	8272004	27	8	2004	88	B#06018; C#0306	10	US	0	2006-01-21	2006	1	0				1	1		374	37.75		753	-75.5833
33466	2	44	171724203	0	7A	1	3		10	0	0	1			460	46.0833	683	-68.5833		6400			5	1330	8252003	25	8	2003	88	B#04020; C#0304	10	US	0	2004-01-20	2004	1	0				1	1		375	37.9167		753	-75.5833
33467	2	44	171724218	0	7A	1	3		10	0	0	1			460	46.0833	683	-68.5833		6400			4	1330	8252003	25	8	2003	59	B#04021; C#0304	10	US	0	2004-01-21	2004	1	0				1	1		393	39.5833		742	-74.4167
33472	2	44	171724244	0	7A	1	3		10	0	0	1			460	46.0833	683	-68.5833		6400			4	1330	8252003	25	8	2003	59	B#04102; C#1504	10	US	0	2004-04-11	2004	4	0				1	1		390	39.0833		744	-74.75
33479	2	44	171724289	0	7A	1	3		10	0	0	1			452	45.4167	683	-68.5833		6400			4	1330	9222003	22	9	2003	88		10	US	131	2011-02-01	2011	2	0			131	1	1		372	37.4167		755	-75.9167
33483	2	44	171724365	0	7A	1	3		10	0	0	1			453	45.5833	694	-69.75		6400			5	1330	8232006	23	8	2006	61		10	US	103	2009-01-20	2009	1	0				1	1		404	40.75		731	-73.25
33489	2	44	171724393	0	7A	1	3		10	0	0	1			453	45.5833	693	-69.5833		6400			4	1330	8312006	31	8	2006	61		10	US	59	2010-01-04	2010	1	0	S		59	1	1		403	40.5833		732	-73.4167
33496	2	44	173737619	0	7A	1	3		10	0	3	1			442	44.4167	675	-67.9167		6400	reward band	354946	4	1330	9262006	26	9	2006	59		10	US	29	2011-01-22	2011	1	0	E		29	1	1		393	39.5833		741	-74.25
33497	2	44	173737663	0	7A	1	3		10	0	3	1			445	44.9167	671	-67.25		6245		354935	5	1330	9262006	26	9	2006	46		10	US	47	2008-01-11	2008	1	0				1	1		381	38.25		752	-75.4167	4
33505	2	44	173738423	0	7A	1	3		10	0	3	1			452	45.4167	693	-69.5833		20830		354745	4	1330	9032003	3	9	2003	21		10	US	1	2009-02-06	2009	2	0	N			1	1		391	39.25		753	-75.5833
33507	2	44	173738443	0	7A	1	3		10	0	3	1			452	45.4167	693	-69.5833		20830		354740	4	1330	9172003	17	9	2003	59	B#04054; C#0804	10	US	0	2004-02-23	2004	2	0				1	1		393	39.5833		742	-74.4167
33510	2	44	173738518	0	7A	1	3		10	0	4	1			445	44.9167	684	-68.75		20830			4	1330	8292003	29	8	2003	46	B#04020; C#0304	10	US	0	2004-01-20	2004	1	0				1	1		390	39.0833		761	-76.25
33515	2	44	173738705	0	7A	1	3		10	0	3	1			450	45.0833	670	-67.0833		20830		347527	5	1330	9102003	10	9	2003	59	B#05032; C#0805	10	US	0	2005-02-01	2005	2	0				1	1		390	39.0833		744	-74.75
33520	2	44	173738747	0	7A	1	3		10	0	3	1			450	45.0833	670	-67.0833		20830		354664	4	1330	9162003	16	9	2003	77		10	US	5	2012-01-20	2012	1	0			1	1	1		413	41.5833		711	-71.25
33524	2	44	173738785	0	7A	1	3		10	0	3	1			450	45.0833	670	-67.0833		20830		347547	4	1330	9182003	18	9	2003	47	B#05087; C#1205	10	US	0	2005-03-28	2005	3	0				1	1		412	41.4167		703	-70.5833
33527	2	44	173738825	0	7A	1	3		10	0	3	1			450	45.0833	670	-67.0833		20830		347557	4	1330	9302003	30	9	2003	88	added #3 to reward#/KM	10	US	1	2010-01-04	2010	1	0	E		1	1	1		374	37.75		752	-75.4167
33536	2	44	173746184	0	7A	1	3		10	0	4	1			450	45.0833	671	-67.25		6400			5	1330	9022004	2	9	2004	46	B#05018; C#0305	10	US	0	2005-01-18	2005	1	0				1	1		381	38.25		751	-75.25
33537	2	44	173746185	0	7A	1	3		10	0	3	1			450	45.0833	671	-67.25		6400		349397	5	1330	9022004	2	9	2004	61	B#05010; C#0105	10	US	0	2005-01-10	2005	1	0				1	1		405	40.9167		721	-72.25
33538	2	44	173746190	0	7A	1	3		10	0	4	1			450	45.0833	671	-67.25		6400			4	1330	9032004	3	9	2004	61	B#05010; C#0105	10	US	0	2005-01-10	2005	1	0				1	1		405	40.9167		723	-72.5833
33565	2	44	173748379	0	7A	1	3		10	0	3	1			445	44.9167	671	-67.25		6245		352256	4	1330	9232006	23	9	2006	46		10	US		2007-01-20	2007	1	0				1	1		380	38.0833		751	-75.25
33567	2	44	173748382	0	7A	1	3		10	0	4	1			445	44.9167	671	-67.25		6245			5	1330	9232006	23	9	2006	59		10	US	9	2007-01-12	2007	1	0	E			1	1		385	38.9167		745	-74.9167
33574	2	44	173748459	0	7A	1	3		10	0	3	1			450	45.0833	671	-67.25		6245		352236	5	1330	9172005	17	9	2005	61		10	US	103	2011-01-09	2011	1	0	S		103	1	1		403	40.5833		731	-73.25
33575	2	44	173748462	0	7A	1	3		10	0	4	1			450	45.0833	671	-67.25		6245			4	1330	9172005	17	9	2005	59		0	US	1	2007-01-06	2007	1	0	SE			1	1		391	39.2717		744	-74.7361
33581	2	44	173748486	0	7A	1	3		10	0	4	1			450	45.0833	671	-67.25		6245			5	1330	9232005	23	9	2005	88		0	US	131	2008-01-26	2008	1	0	SE			1	1		371	37.2525		760	-76.0079
33583	2	44	173748494	0	7A	1	3		10	0	4	1			450	45.0833	671	-67.25		6245			4	1330	9232005	23	9	2005	77		10	US		2007-01-16	2007	1	0				1	1		413	41.5833		711	-71.25
33584	2	44	173748497	0	7A	1	3		10	0	3	1			450	45.0833	671	-67.25		6245		349975	4	1330	9232005	23	9	2005	61		10	US		2007-01-10	2007	1	0	S			1	1		404	40.75		725	-72.9167
33592	2	44	173781381	0	7A	1	3		10	0	0	1			454	45.75	692	-69.4167		6400			4	1330	9132007	13	9	2007	46		10	US	9	2008-01-11	2008	1	0				1	1	Shot.	383	38.5833		764	-76.75
33600	2	44	175742744	0	7A	1	3		10	0	0	1			450	45.0833	671	-67.25		6245			5	1330	9012011	1	9	2011	63		10	US	53	2012-01-17	2012	1	0	SE		53	1	1		362	36.4167		755	-75.9167
33603	2	44	175742906	0	7A	1	3		10	0	0	1			450	45.0833	671	-67.25		6245			5	1330	9302011	30	9	2011	88		10	US	131	2012-01-03	2012	1	0	N		1	1	1		372	37.4167		760	-76.0833
33609	2	44	179724713	0	7A	1	3		10	0	3	1			445	44.9167	671	-67.25		6245		391979	5	1330	8202007	20	8	2007	59	added per call with hunter/KM;	10	US	9	2010-01-08	2010	1	0				1	1	Shot.	391	39.25		743	-74.5833
33621	2	44	179724787	0	7A	1	3		10	0	3	1			450	45.0833	671	-67.25		6245		392204	5	1330	8132008	13	8	2008	44	reward only-band verified by fws/KM;	10	US	29	2012-02-10	2012	2	0			29	1	98	Band or band number only	445	44.9167		670	-67.0833
33628	2	44	179724816	0	7A	1	3		10	0	4	1			450	45.0833	671	-67.25		6245			4	1330	8282007	28	8	2007	18		10	US	11	2009-01-18	2009	1	0	SW			1	1		411	41.25		722	-72.4167
33629	2	44	179724831	0	7A	1	3		10	0	3	1			450	45.0833	671	-67.25		6245		392193	4	1330	8302007	30	8	2007	59		10	US	29	2012-01-24	2012	1	0	S		29	1	1		393	39.5833		741	-74.25
33630	2	44	179724835	0	7A	1	3		10	0	3	1			450	45.0833	671	-67.25		6245		392192	4	1330	9042007	4	9	2007	61		10	US	103	2008-01-12	2008	1	0				1	1		410	41.0833		722	-72.4167
33637	2	44	182707258	0	7A	1	3		1	0	0	1		0	451	45.2083	674	-67.7917		6245			4	1330	8282007	28	8	2007	18		10	US	9	2008-01-24	2008	1	0				1	66		411	41.25	LEETES ISLAND	724	-72.75
33639	2	44	182707292	0	7A	1	3		1	0	0	1			451	45.2083	674	-67.7917		6245			4	1330	8262008	26	8	2008	18		10	US	9	2009-01-27	2009	1	0	S			1	66		411	41.25	LEETES ISLAND	724	-72.75
33641	2	44	182785343	0	7A	1	3		10	0	0	1			464	46.75	675	-67.9167		6400			4	1330	9132009	13	9	2009	59		10	US	29	2012-01-04	2012	1	0			29	1	1		394	39.75		740	-74.0833
33660	2	44	191714717	0	7A	41	3		10	0	3	1			463	46.5833	675	-67.9167		6400	reward band	394780	4	1330	9062007	6	9	2007	46	DESC MAKES SENSE W/ TOWN -- MP	10	US	45	2009-02-27	2009	2	0	SW		19	1	1		382	38.4167	NANTICOKE RIVER	755	-75.9167
33666	2	44	191714941	0	7A	41	3		10	0	3	1			450	45.0833	671	-67.25		6245		394836	4	1330	8182008	18	8	2008	21		10	US	5	2009-01-02	2009	1	0	NW			1	1		384	38.75	GREAT MARSH	751	-75.25
33667	2	44	191714949	0	7A	41	3		10	0	3	1			450	45.0833	671	-67.25		6245		394838	5	1330	8192008	19	8	2008	59	MOD PLACE -- MP	10	US	29	2009-01-01	2009	1	0				1	1		393	39.5833		742	-74.4167
33669	2	44	191714961	0	7A	41	3		10	0	3	1			450	45.0833	671	-67.25		6245		394841	4	1330	9232008	23	9	2008	46	USED TOWN 10 MIN BLK -- MP	10	US	47	2009-01-24	2009	1	0	W			1	1		381	38.25	POCOMOKE RIVER	752	-75.4167
33670	2	44	191715005	0	7A	41	3		10	0	3	1			450	45.0833	671	-67.25		6245		394852	4	1330	8242007	24	8	2007	46		10	US	47	2009-01-24	2009	1	0	S			1	1		381	38.25		751	-75.25
33673	2	44	191715033	0	7A	41	3		10	0	3	1			450	45.0833	671	-67.25		6245		394859	4	1330	8272007	27	8	2007	21	HEN;	10	US	5	2008-01-07	2008	1	0				1	1		382	38.4167		751	-75.25
33677	2	44	191715052	0	7A	41	3		10	0	4	1			450	45.0833	671	-67.25		6245			5	1330	8302007	30	8	2007	46		10	US	47	2008-01-26	2008	1	0	NW		WORCHESTER	1	1		381	38.25	NORTH POCOMOKE RIVER	752	-75.4167
33682	2	44	191729213	0	7A	41	3		0	0	0	1			452	45.46	693	-69.6211		6400			4	1330	9162011	16	9	2011	47		10	US	1	2012-03-02	2012	3	0	NE		1	1	66		414	41.75	MUDDY CREEK, PLEASANT BAY	700	-70.0833
33688	2	44	231725847	0	7A	11	3		10	0	0	1			464	46.75	675	-67.9167		20830			4	1330	9021993	2	9	1993	61	B#99004; C#0199	10	US	0	1999-01-04	1999	1	0				1	1		403	40.5833		733	-73.5833
33689	2	44	231725849	0	7A	11	3		10	0	0	1			464	46.75	675	-67.9167		20830			4	1330	9031993	3	9	1993	61	B#97063; C#0997	10	US	0	1997-03-04	1997	3	0				1	1		405	40.9167		730	-73.0833
33690	2	44	231725866	0	7A	11	3		10	0	0	1			464	46.75	675	-67.9167		20830			5	1330	9081993	8	9	1993	56	B#98299; C#4498	10	CA	0	1998-10-26	1998	10	0				6	1		474	47.75		644	-64.75
33700	2	44	232739533	0	7A	11	3		10	0	0	1			464	46.75	675	-67.9167		20830			5	1330	9131995	13	9	1995	59	B#00012; C#0200 Fix HP longitude to correspond to long deg blk.	33	US	0	2000-01-12	2000	1	0				1	1		395	39.9167		743	-74.5
33709	2	44	235787228	0	7A	1	3		10	0	0	1			450	45.0833	671	-67.25		6245			4	1330	9091997	9	9	1997	56	B#98062; C#1698	10	CA	0	1998-03-03	1998	3	0				6	45		451	45.25		665	-66.9167
33716	2	44	236771131	0	7A	4	3		10	0	51	1			464	46.75	675	-67.9167		20830			4	1330	8311994	31	8	1994	77	B#34714; C#1395	10	US	0	1995-04-01	1995	4	0				1	1		413	41.5833		711	-71.25
33722	2	44	236771257	0	7A	4	3		10	0	0	1			464	46.75	675	-67.9167		20830			4	1330	9011994	1	9	1994	59	B#96311; C#4496	10	US	0	1996-11-06	1996	11	0				1	1		392	39.4167		742	-74.4167
33730	2	44	236771498	0	7A	4	3		10	0	0	1			464	46.75	675	-67.9167		20830			5	1330	8231995	23	8	1995	61	B#35355; C#1296	10	US	0	1996-03-24	1996	3	0				1	1		411	41.25		715	-71.9167
33739	2	44	238772857	0	7A	4	3		10	0	0	1			450	45.0833	671	-67.25		6245			4	1330	9131995	13	9	1995	61	B#35320; C#1196	10	US	0	1996-03-17	1996	3	0				1	1		405	40.9167		725	-72.9167
33741	2	44	238772880	0	7A	4	3		10	0	0	1			450	45.0833	671	-67.25		6245			5	1330	9201995	20	9	1995	88	B#03090; C#1303	10	US	0	2003-03-31	2003	3	0				1	1		375	37.9167		752	-75.4167
33757	2	44	238779890	0	7A	4	3		10	0	0	1			464	46.75	675	-67.9167		20830			4	1330	9061995	6	9	1995	47	B#35445; C#1796	10	US	0	1996-04-28	1996	4	0				1	39		422	42.4167		710	-71.0833
33761	2	44	238779977	0	7A	4	3		10	0	0	1			464	46.75	675	-67.9167		20830			4	1330	9071995	7	9	1995	47	B#97044; C#1397	10	US	0	1997-02-13	1997	2	0				1	1		413	41.5833		705	-70.9167
33777	2	44	238780179	0	7A	4	3		10	0	0	1			464	46.75	675	-67.9167		20830			4	1330	9121995	12	9	1995	21	B#97043; C#0697	10	US	0	1997-02-12	1997	2	0				1	1		382	38.4167		750	-75.0833
33783	2	44	239738092	0	7A	4	3		10	0	0	1			450	45.0833	671	-67.25		6245			5	1330	8251997	25	8	1997	47	B#98303; C#4498	10	US	0	1998-10-30	1998	10	0				1	1		412	41.4167		704	-70.75
33787	2	44	239738147	0	7A	4	3		10	0	0	1			445	44.9167	671	-67.25		6245			5	1330	9091997	9	9	1997	47	B#98073; C#1198	10	US	0	1998-03-14	1998	3	0				1	1		415	41.9167		705	-70.9167
33795	2	44	240713217	0	7A	4	3		10	0	0	1			450	45.0833	671	-67.25		6245			5	1330	9051996	5	9	1996	18	B#99022; C#0499	10	US	0	1999-01-22	1999	1	0				1	1		412	41.4167		715	-71.9167
33797	2	44	240713237	0	7A	4	3		10	0	0	1			450	45.0833	671	-67.25		6245			5	1330	9111996	11	9	1996	77	B#97043; C#0697	10	US	0	1997-02-12	1997	2	0				1	1		414	41.75		711	-71.25
33800	2	44	240713341	0	7A	4	3		10	0	0	1			450	45.0833	671	-67.25		6245			4	1330	9251996	25	9	1996	46	B#03028; C#0403	10	US	0	2003-01-28	2003	1	0				1	1		380	38.0833		752	-75.4167
33808	2	46	64787428	0	7A	11	3		10	0	0	1			385	38.9167	761	-76.25		6570			4	1330	9251964	25	9	1964	59	B#06938; create date from C#0471	10	US	0	1971-04-30	1971	4	0				1	1		392	39.4167		752	-75.4167
33809	2	46	64787576	0	7A	11	3		10	0	0	1			390	39.0833	761	-76.25		6570			4	1330	9301964	30	9	1964	46	B#07222; create date from C#0771	10	US	0	1971-07-31	1971	7	0				1	66		390	39.0833		761	-76.25
33812	2	46	70747708	0	7A	11	3		10	0	0	1			390	39.0833	764	-76.75		9830			5	1330	8221974	22	8	1974	46	B#20618; create date from C#0276	10	US	0	1976-02-25	1976	2	0				1	1		390	39.0833		764	-76.75
33814	2	46	72758606	0	7A	11	4		10	0	0	1			390	39.0833	763	-76.5833		9142			4	1330	8241985	24	8	1985	46	B#29212; C#2186	10	US	0	1986-05-27	1986	5	0				1	1		384	38.75		761	-76.25
33816	2	46	72758614	0	7A	11	4		10	0	0	1			390	39.0833	763	-76.5833		9142			4	1330	8241985	24	8	1985	46	B#30080; C#1188	10	US	0	1988-03-17	1988	3	0				1	1		384	38.75		764	-76.75
33818	2	46	72758683	0	7A	11	4		10	0	0	1			390	39.0833	763	-76.5833		9142			4	1330	7261986	26	7	1986	46	B#30552; C#1189	10	US	0	1989-03-18	1989	3	0				1	1		392	39.4167		762	-76.4167
33819	2	46	72758699	0	7A	11	4		10	0	0	1			384	38.75	764	-76.75		9142			4	1330	8031986	3	8	1986	46	B#29824; C#3087	10	US	0	1987-07-29	1987	7	0				1	66		390	39.0833		761	-76.25
33823	2	46	72793141	0	7A	11	3		10	0	0	1			390	39.0833	764	-76.75		9830			5	1330	7131972	13	7	1972	88	B#20796; create date from C#0476	10	US	0	1976-04-22	1976	4	0				1	1		372	37.4167		771	-77.25
33839	2	46	79768237	0	7A	11	3		10	0	0	1			380	38.0833	755	-75.9167		6570			5	1330	7231993	23	7	1993	88	B#04013; C#0204	10	US	0	2004-01-13	2004	1	0				1	1		374	37.75		765	-76.9167
33843	2	46	79768315	0	7A	11	3		10	0	0	1			380	38.0833	755	-75.9167		6570			4	1330	8031993	3	8	1993	46	B#05017; C#0505	10	US	0	2005-01-17	2005	1	0				1	1		380	38.0833		753	-75.5833
33849	2	46	79788280	0	7A	11	3		10	0	0	1			390	39.0833	761	-76.25		6570			4	1330	9231966	23	9	1966	46	B#08040; create date from C#0672	10	US	0	1972-06-30	1972	6	0				1	66		390	39.0833		761	-76.25
33850	2	46	79788280	0	7A	11	3		10	0	0	1			390	39.0833	761	-76.25		6570			4	1330	9231966	23	9	1966	46	B#09461; create date from C#0574 Fix HP coord to correspond to coord. prec. 8	8	US	0	1974-05-31	1974	5	0				1	1		380	38		760	-76
33855	2	46	79788509	0	7A	11	3		10	0	0	1			390	39.0833	761	-76.25		6570			4	1330	9271966	27	9	1966	46	B#07222; create date from C#0771	10	US	0	1971-07-31	1971	7	0				1	66		390	39.0833		761	-76.25
33858	2	46	79788526	0	7A	11	3		10	0	0	1			390	39.0833	761	-76.25		6570			4	1330	9271966	27	9	1966	46	B#07522; create date from C#0272	10	US	0	1972-02-29	1972	2	0				1	1		385	38.9167		760	-76.0833
33878	2	46	91713460	0	7A	18	3		10	0	0	1			380	38.0833	755	-75.9167		6570			4	1330	9081972	8	9	1972	46	B#09312; create date from C#0474	10	US	0	1974-04-30	1974	4	0				1	1		384	38.75		755	-75.9167
33887	2	46	91736185	0	7A	11	3		10	0	0	1			380	38.0833	755	-75.9167		6570			4	1330	8311971	31	8	1971	46	B#20743; create date from C#0376	10	US	0	1976-03-25	1976	3	0				1	1		380	38.0833		755	-75.9167
33889	2	46	91736296	0	7A	11	3		10	0	0	1			380	38.0833	755	-75.9167		6570			4	1330	9011971	1	9	1971	88	B#21527; create date from C#0377	10	US	0	1977-03-31	1977	3	0				1	1		374	37.75		754	-75.75
33892	2	46	91736365	0	7A	11	3		10	0	0	1			380	38.0833	755	-75.9167		6570			4	1330	9021971	2	9	1971	88	B#08693; create date from C#0473	10	US	0	1973-04-30	1973	4	0				1	1		375	37.9167		754	-75.75
33896	2	46	91736768	0	7A	11	3		10	0	0	1			380	38.0833	755	-75.9167		6570			5	1330	8311971	31	8	1971	88	B#07920; create date from C#0372	10	US	0	1972-03-31	1972	3	0				1	1		375	37.9167		754	-75.75
33901	2	46	91736862	0	7A	11	3		10	0	0	1			380	38.0833	755	-75.9167		6570			5	1330	9161971	16	9	1971	46	B#20743; create date from C#0376	10	US	0	1976-03-25	1976	3	0				1	1		380	38.0833		755	-75.9167
33903	2	46	91736900	0	7A	11	3		10	0	0	1			380	38.0833	755	-75.9167		6570			5	1330	9171971	17	9	1971	46	B#08503; create date from C#0473	10	US	0	1973-04-30	1973	4	0				1	1		380	38.0833		754	-75.75
33904	2	46	91736907	0	7A	11	3		10	0	0	1			380	38.0833	755	-75.9167		6570			4	1330	9171971	17	9	1971	59	B#21704; create date from C#0577	10	US	0	1977-05-31	1977	5	0				1	66		391	39.25		745	-74.9167
33905	2	46	91736910	0	7A	11	3		10	0	0	1			380	38.0833	755	-75.9167		6570			4	1330	9171971	17	9	1971	88	B#25447; C#0982; Create Date = 12/31 because we could not calculate accurate create date from cycle processed.	10	US	0	1982-12-31	1982	12	0				1	1		373	37.5833		754	-75.75
33906	2	46	91736932	0	7A	11	3		10	0	0	1			380	38.0833	755	-75.9167		6570			5	1330	9181971	18	9	1971	46	B#08502; create date from C#0373	10	US	0	1973-03-31	1973	3	0				1	1		380	38.0833		755	-75.9167
33924	2	46	94714235	0	7A	18	3		10	0	0	1			380	38.0833	755	-75.9167		6570			4	1330	9251970	25	9	1970	21	B#07137; create date from C#0671	10	US	0	1971-06-30	1971	6	0				1	1		384	38.75		752	-75.4167
33938	2	46	94714337	0	7A	18	3		10	0	0	1			380	38.0833	755	-75.9167		6570			4	1330	9291970	29	9	1970	88	B#07039; create date from C#0671	10	US	0	1971-06-30	1971	6	0				1	66		372	37.4167		771	-77.25
33961	2	46	95714530	0	7A	18	3		10	0	0	1			380	38.0833	755	-75.9167		6570			5	1330	9201971	20	9	1971	88	B#08663; create date from C#0473	10	US	0	1973-04-30	1973	4	0				1	1		375	37.9167		755	-75.9167
33970	2	46	95714940	0	7A	18	3		10	0	0	1			380	38.0833	755	-75.9167		6570			4	1330	9121972	12	9	1972	88	B#08740; create date from C#0473	10	US	0	1973-04-30	1973	4	0				1	1		375	37.9167		753	-75.5833
33971	2	46	95714944	0	7A	18	3		10	0	0	1			380	38.0833	755	-75.9167		6570			4	1330	9121972	12	9	1972	46	B#09886; create date from C#0275	10	US	0	1975-02-28	1975	2	0				1	1		381	38.25		755	-75.9167
33981	2	46	95717016	0	7A	18	3		10	0	0	1			380	38.0833	755	-75.9167		6570			4	1330	9281972	28	9	1972	46	B#20674; create date from C#0376	10	US	0	1976-03-25	1976	3	0				1	1		380	38.0833		754	-75.75
33982	2	46	95717052	0	7A	18	3		10	0	0	1			380	38.0833	755	-75.9167		6570			4	1330	9291972	29	9	1972	46	B#20716; create date from C#0376	10	US	0	1976-03-25	1976	3	0				1	1		380	38.0833		754	-75.75
33986	2	46	95717121	0	7A	18	3		10	0	0	1			381	38.25	755	-75.9167		6570			5	1330	9191973	19	9	1973	46	B#09881; create date from C#0275	10	US	0	1975-02-28	1975	2	0				1	1		381	38.25		755	-75.9167
33996	2	46	95721317	0	7A	18	3		10	0	0	1			381	38.25	755	-75.9167		6570			4	1330	9241974	24	9	1974	46	B#24803; C#0481; Create Date = 12/31 because we could not calculate accurate create date from cycle processed.	10	US	0	1981-12-31	1981	12	0				1	1		380	38.0833		754	-75.75
34008	2	46	95721920	0	7A	18	3		10	0	0	1			385	38.9167	761	-76.25		6570			5	1330	9181990	18	9	1990	46	B#31912; C#0392	10	US	0	1992-01-21	1992	1	0				1	1		385	38.9167		761	-76.25
34012	2	46	100742908	0	7A	11	4		10	0	9	1			385	38.9167	761	-76.25		8289			4	1330	9011982	1	9	1982	46	B#27433; C#2983	10	US	0	1983-07-22	1983	7	0				1	66		390	39.0833		761	-76.25
34013	2	46	100742908	0	7A	11	4		10	0	9	1			385	38.9167	761	-76.25		8289			4	1330	9011982	1	9	1982	46	B#27846; C#1184	10	US	0	1984-03-17	1984	3	0				1	1		391	39.25		760	-76.0833
34015	2	46	101753099	0	7A	18	3		10	0	0	1			390	39.0833	764	-76.75		9830			4	1330	7311973	31	7	1973	88	B#20642; create date from C#0276	10	US	0	1976-02-25	1976	2	0				1	1		380	38.0833		770	-77.0833
34019	2	46	101761859	0	7A	18	3		10	0	0	1			390	39.0833	764	-76.75		9830			5	1330	9091973	9	9	1973	46	B#20680; create date from C#0276	10	US	0	1976-02-25	1976	2	0				1	1		390	39.0833		764	-76.75
34023	2	46	101761989	0	7A	18	3		10	0	0	1			390	39.0833	764	-76.75		9830			5	1330	8071974	7	8	1974	46	B#20795; create date from C#0476	10	US	0	1976-04-22	1976	4	0				1	10		390	39.0833		764	-76.75
34024	2	46	103706009	0	7A	11	3		10	0	0	1			381	38.25	755	-75.9167		6570			4	1330	8041990	4	8	1990	46	B#32108; C#2192	10	US	0	1992-05-26	1992	5	0				1	1		380	38.0833		753	-75.5833
34026	2	46	103706030	0	7A	11	3		10	0	0	1			381	38.25	755	-75.9167		6570			4	1330	8141990	14	8	1990	46	B#32082; C#1692	10	US	0	1992-04-21	1992	4	0				1	1		381	38.25		755	-75.9167
34027	2	46	103706048	0	7A	11	3		10	0	0	1			381	38.25	755	-75.9167		6570			5	1330	8141990	14	8	1990	46	B#31957; C#0692	10	US	0	1992-02-11	1992	2	0				1	1		380	38.0833		752	-75.4167
34034	2	46	103706112	0	7A	11	3		10	0	0	1			381	38.25	755	-75.9167		6570			4	1330	8281990	28	8	1990	46	B#99028; C#0499	10	US	0	1999-01-28	1999	1	0				1	1		381	38.25		755	-75.9167
34036	2	46	103706120	0	7A	11	3		10	0	0	1			381	38.25	755	-75.9167		6570			5	1330	8281990	28	8	1990	46	B#34688; C#1095	10	US	0	1995-03-11	1995	3	0				1	1		380	38.0833		754	-75.75
34044	2	46	103706216	0	7A	11	3		10	0	0	1			381	38.25	755	-75.9167		6570			4	1330	7311990	31	7	1990	46	B#97052; C#0897 Fix HP longitude to correspond to long deg blk.	33	US	0	1997-02-21	1997	2	0				1	1		382	38.4167		753	-75.5
34048	2	46	103706333	0	7A	11	3		10	0	0	1			381	38.25	755	-75.9167		6570			4	1330	9051987	5	9	1987	88	B#30661; C#2089	10	US	0	1989-05-20	1989	5	0				1	1		375	37.9167		755	-75.9167
34054	2	46	107749245	0	7A	11	3		10	0	0	1			380	38.0833	755	-75.9167		6570			4	1330	8071991	7	8	1991	88	B#33034; C#1094	10	US	0	1994-03-11	1994	3	0				1	1		381	38.25		771	-77.25
34058	2	46	107753599	0	7A	18	3		10	0	0	1			390	39.0833	764	-76.75		9830			4	1330	8171975	17	8	1975	46	B#20680; create date from C#0276	10	US	0	1976-02-25	1976	2	0				1	1		390	39.0833		764	-76.75
34070	2	46	107787603	0	7A	18	3		10	0	0	1			381	38.25	755	-75.9167		6570			5	1330	9181975	18	9	1975	46	B#20716; create date from C#0376	10	US	0	1976-03-25	1976	3	0				1	1		380	38.0833		754	-75.75
34081	2	46	108710178	0	7A	11	3		10	0	0	1			380	38.0833	760	-76.0833		20093			4	1330	8091996	9	8	1996	63	B#00011; C#0200	10	US	0	2000-01-11	2000	1	0				1	1		360	36.0833		781	-78.25
34092	2	46	123732899	0	7A	11	3		10	0	0	1			380	38.0833	760	-76.0833		6247			4	1330	8301982	30	8	1982	88	B#33248; C#2594	10	US	0	1994-06-24	1994	6	0				1	1		374	37.75		761	-76.25
34098	2	46	128754774	0	7A	18	3		10	0	0	1			381	38.25	755	-75.9167		6570			4	1330	9071982	7	9	1982	63	B#30856; C#0490	10	US	0	1990-01-28	1990	1	0				1	1		353	35.5833		755	-75.9167
34100	2	46	128754934	0	7A	18	3		10	0	0	1			381	38.25	755	-75.9167		6570			4	1330	9211982	21	9	1982	59	B#28729; C#3485	10	US	0	1985-08-26	1985	8	0				1	66		392	39.4167		742	-74.4167
34105	2	46	128754960	0	7A	18	3		10	0	0	1			381	38.25	755	-75.9167		6570			4	1330	9231982	23	9	1982	63	B#28500; C#1385	10	US	0	1985-04-01	1985	4	0				1	1		361	36.25		755	-75.9167
34135	2	46	137725631	0	7A	11	3		10	0	0	1			380	38.0833	760	-76.0833		6247			5	1330	8241983	24	8	1983	46	B#27927; C#1584	10	US	0	1984-04-14	1984	4	0				1	1		375	37.9167		760	-76.0833
34137	2	46	137725674	0	7A	11	3		10	0	0	1			380	38.0833	760	-76.0833		6247			5	1330	9021983	2	9	1983	46	B#26328; C#0293	10	US	0	1993-01-14	1993	1	0				1	66		380	38.0833		760	-76.0833
34151	2	46	139722102	0	7A	18	3		10	0	0	1			380	38.0833	760	-76.0833		6247			4	1330	8041994	4	8	1994	46	B#01022; C#0401	10	US	0	2001-01-22	2001	1	0				1	1		381	38.25		761	-76.25
34157	2	46	139722169	0	7A	18	3		10	0	0	1			380	38.0833	760	-76.0833		6247			4	1330	8131994	13	8	1994	46	B#35433; C#1696	10	US	0	1996-04-21	1996	4	0				1	1		382	38.4167		754	-75.75
34161	2	46	139722256	0	7A	18	3		10	0	0	1			380	38.0833	760	-76.0833		6247			5	1330	8181995	18	8	1995	46	B#02024; C#0402	10	US	0	2002-01-24	2002	1	0				1	1		375	37.9167		760	-76.0833
34164	2	46	139722276	0	7A	18	3		10	0	0	1			380	38.0833	760	-76.0833		6247			5	1330	8231995	23	8	1995	46	B#35546; C#2896	10	US	0	1996-07-14	1996	7	0				1	1		382	38.4167		760	-76.0833
34166	2	46	139791099	0	7A	11	3		10	0	0	1			385	38.9167	761	-76.25		6570			5	1330	9141992	14	9	1992	88	B#35273; C#1096 Fix HP longitude to correspond to long deg blk.	33	US	0	1996-03-10	1996	3	0				1	1		370	37.0833		763	-76.5
34168	2	46	141708654	0	7A	11	3		10	0	0	1			380	38.0833	760	-76.0833		6247			4	1330	9091985	9	9	1985	46	B#29704; C#1887	10	US	0	1987-05-06	1987	5	0				1	1		375	37.9167		760	-76.0833
34178	2	46	141708919	0	7A	11	3		10	0	0	1			380	38.0833	760	-76.0833		6247			4	1330	9141983	14	9	1983	63	B#27856; C#1184	10	US	0	1984-03-17	1984	3	0				1	1		362	36.4167		755	-75.9167
34206	2	46	142723401	0	7A	11	3		10	0	0	1			380	38.0833	755	-75.9167		6570			5	1330	9141995	14	9	1995	46	B#35199; C#0696	10	US	0	1996-02-11	1996	2	0				1	1		381	38.25		755	-75.9167
34212	2	46	142723520	0	7A	11	3		10	0	0	1			380	38.0833	755	-75.9167		6570			5	1330	8021994	2	8	1994	88	B#02018; C#0302	10	US	0	2002-01-18	2002	1	0				1	1		372	37.4167		772	-77.4167
34213	2	46	142723522	0	7A	11	3		10	0	0	1			380	38.0833	755	-75.9167		6570			5	1330	8021994	2	8	1994	46	B#34597; C#0695	10	US	0	1995-02-11	1995	2	0				1	1		380	38.0833		755	-75.9167
34214	2	46	142723525	0	7A	11	3		10	0	0	1			380	38.0833	755	-75.9167		6570			4	1330	8021994	2	8	1994	46	B#34718; C#1395	10	US	0	1995-04-01	1995	4	0				1	1		380	38.0833		755	-75.9167
34223	2	46	142723651	0	7A	11	3		10	0	0	1			380	38.0833	755	-75.9167		6570			5	1330	8041994	4	8	1994	46	B#35141; C#0496	10	US	0	1996-01-28	1996	1	0				1	1		381	38.25		755	-75.9167
34229	2	46	142723788	0	7A	11	3		10	0	0	1			380	38.0833	755	-75.9167		6570			5	1330	8191994	19	8	1994	46	B#34583; C#0695	10	US	0	1995-02-11	1995	2	0				1	1		380	38.0833		755	-75.9167
34230	2	46	142723843	0	7A	11	3		10	0	0	1			380	38.0833	755	-75.9167		6570			5	1330	8241994	24	8	1994	63	B#96309; C#4496	10	US	0	1996-11-04	1996	11	0				1	1		363	36.5833		760	-76.0833
34233	2	46	142723937	0	7A	11	3		10	0	0	1			380	38.0833	755	-75.9167		6570			5	1330	8141995	14	8	1995	46	B#98022; C#0398	10	US	0	1998-01-22	1998	1	0				1	1		382	38.4167		753	-75.5833
34237	2	46	142723963	0	7A	11	3		10	0	0	1			380	38.0833	755	-75.9167		6570			4	1330	8141995	14	8	1995	46	B#00023; C#0400	10	US	0	2000-01-23	2000	1	0				1	1		381	38.25		755	-75.9167
34239	2	46	142724066	0	7A	11	4		10	0	0	1			390	39.0833	764	-76.75		20093			5	1330	8111986	11	8	1986	46	B#29721; C#1887	10	US	0	1987-05-06	1987	5	0				1	1		390	39.0833		764	-76.75
34244	2	46	142724133	0	7A	11	4		10	0	0	1			390	39.0833	764	-76.75		20093			4	1330	8111986	11	8	1986	46	B#29718; C#1887	10	US	0	1987-05-06	1987	5	0				1	1		390	39.0833		764	-76.75
34245	2	46	142724148	0	7A	11	4		10	0	0	1			390	39.0833	764	-76.75		20093			5	1330	8111986	11	8	1986	46	B#29588; C#0987	10	US	0	1987-03-04	1987	3	0				1	1		391	39.25		761	-76.25
34247	2	46	142724192	0	7A	11	4		10	0	0	1			390	39.0833	764	-76.75		20093			4	1330	8111986	11	8	1986	46	B#31410; C#0291	10	US	0	1991-01-14	1991	1	0				1	1		380	38.0833		754	-75.75
34254	2	46	143736599	0	7A	11	3		10	0	0	1			385	38.9167	761	-76.25		21940			5	1330	9181987	18	9	1987	46	B#30513; C#0889	10	US	0	1989-02-25	1989	2	0				1	1		385	38.9167		761	-76.25
34266	2	46	144769553	0	7A	11	3		10	0	0	1			380	38.0833	760	-76.0833		6247			5	1330	9031987	3	9	1987	88	B#30176; C#1988	10	US	0	1988-05-12	1988	5	0				1	1		372	37.4167		771	-77.25
34277	2	46	144794458	0	7A	11	3		10	0	0	1			380	38.0833	760	-76.0833		6247			4	1330	8021994	2	8	1994	88	B#35280; C#1096	10	US	0	1996-03-10	1996	3	0				1	1		371	37.25		755	-75.9167
34279	2	46	144794464	0	7A	11	3		10	0	0	1			380	38.0833	760	-76.0833		6247			4	1330	8021994	2	8	1994	88	B#35389; C#1496	10	US	0	1996-04-07	1996	4	0				1	1		374	37.75		763	-76.5833
34281	2	46	144794491	0	7A	11	3		10	0	0	1			380	38.0833	760	-76.0833		6247			4	1330	8031994	3	8	1994	63	B#35333; C#1196 Fix HP longitude to correspond to long deg blk.	33	US	0	1996-03-17	1996	3	0				1	1		362	36.4167		763	-76.5
34294	2	46	145719368	0	7A	18	3		10	0	0	1			381	38.25	755	-75.9167		6570			4	1330	9251984	25	9	1984	46	B#28407; C#0885	10	US	0	1985-02-25	1985	2	0				1	1		384	38.75		760	-76.0833
34303	2	46	146737600	0	7A	11	4		10	0	0	1			390	39.0833	764	-76.75		20093			5	1330	9061988	6	9	1988	46	B#01017; C#0301	10	US	0	2001-01-17	2001	1	0				1	1		385	38.9167		763	-76.5833
34315	2	46	146796559	0	7A	11	3		10	0	0	1			380	38.0833	760	-76.0833		6247			5	1330	8161989	16	8	1989	46	B#99019; C#0399 Fix HP longitude to correspond to long deg blk.	33	US	0	1999-01-19	1999	1	0				1	1		380	38.0833		753	-75.5
34318	2	46	146796567	0	7A	11	3		10	0	0	1			380	38.0833	760	-76.0833		6247			4	1330	8171989	17	8	1989	21	B#32499; C#1093	10	US	0	1993-03-11	1993	3	0				1	1		391	39.25		753	-75.5833
34325	2	46	146796594	0	7A	11	3		10	0	0	1			380	38.0833	760	-76.0833		6247			5	1330	8201989	20	8	1989	63	B#31071; C#1790	10	US	0	1990-04-29	1990	4	0				1	1		363	36.5833		760	-76.0833
34334	2	46	146796765	0	7A	11	3		10	0	0	1			380	38.0833	760	-76.0833		6247			5	1330	8251989	25	8	1989	63	B#31004; C#1390	10	US	0	1990-04-01	1990	4	0				1	1		345	34.9167		765	-76.9167
34338	2	46	146796795	0	7A	11	3		10	0	0	1			380	38.0833	760	-76.0833		6247			4	1330	8291989	29	8	1989	88	B#31140; C#2190	10	US	0	1990-05-27	1990	5	0				1	1		372	37.4167		765	-76.9167
34350	2	46	146797142	0	7A	11	3		10	0	0	1			380	38.0833	760	-76.0833		6247			4	1330	9081988	8	9	1988	88	B#30991; C#1390	10	US	0	1990-04-01	1990	4	0				1	1		364	36.75		760	-76.0833
34354	2	46	146798438	0	7A	11	3		10	0	0	1			380	38.0833	755	-75.9167		6570			5	1330	8051993	5	8	1993	46	B#33239; C#2394	10	US	0	1994-06-10	1994	6	0				1	1		381	38.25		754	-75.75
34358	2	46	146798683	0	7A	11	3		10	0	0	1			380	38.0833	755	-75.9167		6570			4	1330	8061991	6	8	1991	46	B#32463; C#0793	10	US	0	1993-02-18	1993	2	0				1	1		382	38.4167		754	-75.75
34373	2	46	146799631	0	7A	11	3		10	0	0	1			381	38.25	755	-75.9167		6570			5	1330	9151987	15	9	1987	88	B#30143; C#1588	10	US	0	1988-04-14	1988	4	0				1	1		375	37.9167		760	-76.0833
34381	2	46	146799728	0	7A	11	3		10	0	0	1			381	38.25	755	-75.9167		6570			5	1330	9071989	7	9	1989	80	B#35353; C#1296	10	US	0	1996-03-24	1996	3	0				1	1		335	33.9167		803	-80.5833
34391	2	46	149710321	0	7A	1	3		10	0	0	1			382	38.4167	755	-75.9167		6570			4	1330	9121997	12	9	1997	46	B#98006; C#1398	10	US	0	1998-01-06	1998	1	0				1	1		382	38.4167		762	-76.4167
34392	2	46	149710322	0	7A	1	3		10	0	0	1			382	38.4167	755	-75.9167		6570			4	1330	9121997	12	9	1997	80	B#99004; C#0199	10	US	0	1999-01-04	1999	1	0				1	1		341	34.25		803	-80.5833
34393	2	46	149710364	0	7A	1	3		10	0	0	1			382	38.4167	755	-75.9167		6570			5	1330	9221997	22	9	1997	46	B#01017; C#0301 Fix HP longitude to correspond to long deg blk.	33	US	0	2001-01-17	2001	1	0				1	1		382	38.4167		763	-76.5
34397	2	46	149710489	0	7A	1	3		10	0	0	1			380	38.0833	755	-75.9167		6570			4	1330	8152000	15	8	2000	80	B#05003; C#5204	10	US	0	2005-01-03	2005	1	0				1	1		340	34.0833		785	-78.9167
34398	2	46	149710492	0	7A	1	3		10	0	0	1			380	38.0833	755	-75.9167		6570			4	1330	8162000	16	8	2000	88	B#06018; C#0306	10	US	0	2006-01-21	2006	1	0				1	1		365	36.9167		764	-76.75
34400	2	46	149710507	0	7A	1	3		10	0	0	1			380	38.0833	755	-75.9167		6570			5	1330	8141997	14	8	1997	46	B#01012; C#0301 Fix HP longitude to correspond to long deg blk.	33	US	0	2001-01-12	2001	1	0				1	1		380	38.0833		753	-75.5
34403	2	46	149710537	0	7A	1	3		10	0	0	1			380	38.0833	755	-75.9167		6570			4	1330	8151997	15	8	1997	46	B#99020; C#0399	10	US	0	1999-01-20	1999	1	0				1	1		382	38.4167		754	-75.75
34406	2	46	149710601	0	7A	1	3		10	0	0	1			380	38.0833	755	-75.9167		6570			4	1330	9061997	6	9	1997	88	B#02014; C#0202	10	US	0	2002-01-14	2002	1	0				1	1		373	37.5833		770	-77.0833
34417	2	46	149711076	0	7A	1	3		10	0	0	1			380	38.0833	755	-75.9167		6570			5	1330	8102000	10	8	2000	46	B#01022; C#0401	10	US	0	2001-01-22	2001	1	0				1	1		381	38.25		755	-75.9167
34421	2	46	166713554	0	7A	1	3		10	0	4	1			380	38.0833	760	-76.0833		6570			4	1330	8142002	14	8	2002	21		10	US	1	2009-01-21	2009	1	0	NE			1	1		391	39.25		752	-75.4167
34423	2	46	166713599	0	7A	1	3		10	0	3	1			380	38.0833	760	-76.0833		6570		316526	5	1330	8262002	26	8	2002	88	B#06029; C#0506	10	US	0	2006-02-04	2006	2	0				1	1		363	36.5833		774	-77.75
34424	2	46	166713604	0	7A	1	3		10	0	4	1			380	38.0833	760	-76.0833		6570			5	1330	8282002	28	8	2002	46		10	US		2007-01-22	2007	1	0				1	1		375	37.9167		760	-76.0833
34426	2	46	166713617	0	7A	1	3		10	0	3	1			380	38.0833	760	-76.0833		6570		308480	5	1330	9252002	25	9	2002	46	B#05025; C#0305	10	US	0	2005-01-25	2005	1	0				1	1		375	37.9167		760	-76.0833
34427	2	46	166713790	0	7A	1	3		10	0	4	1			380	38.0833	755	-75.9167		6570			5	1330	8212002	21	8	2002	46	B#03005; C#0103	10	US	0	2003-01-05	2003	1	0				1	1		381	38.25		754	-75.75
34430	2	46	166713910	0	7A	1	3		10	0	4	1			380	38.0833	755	-75.9167		6570			5	1330	8302005	30	8	2005	46	B#06031; C#0506	10	US	0	2006-02-04	2006	2	0				1	1		382	38.4167		760	-76.0833
34431	2	46	166713917	0	7A	1	3		10	0	3	1			380	38.0833	755	-75.9167		6570			4	1330	9222005	22	9	2005	46	B#06031; Reward Band omitted; C#0506	10	US	0	2006-02-04	2006	2	0				1	1		381	38.25		755	-75.9167
34433	2	46	173737301	0	7A	1	3		10	0	3	1			382	38.4167	760	-76.0833		6570		347176	5	1330	8072003	7	8	2003	88	B#04011; C#0204	10	US	0	2004-01-11	2004	1	0				1	1		373	37.5833		754	-75.75
34437	2	46	173737338	0	7A	1	3		10	0	4	1			382	38.4167	760	-76.0833		6570			4	1330	8152003	15	8	2003	88		10	US	1	2009-01-07	2009	1	0	E			1	1		374	37.75		755	-75.9167
34439	2	46	173737346	0	7A	1	3		10	0	4	1			382	38.4167	760	-76.0833		6570			4	1330	8172003	17	8	2003	46	B#04020; C#0304	10	US	0	2004-01-20	2004	1	0				1	1		382	38.4167		754	-75.75
34440	2	46	173737349	0	7A	1	3		10	0	3	1			382	38.4167	760	-76.0833		6570		347188	4	1330	8172003	17	8	2003	46	B#04032; C#0504	10	US	0	2004-02-01	2004	2	0				1	1		380	38.0833		755	-75.9167
34443	2	46	173737362	0	7A	1	3		10	0	4	1			382	38.4167	760	-76.0833		6570			4	1330	8202003	20	8	2003	46	B#04008; C#0104	10	US	0	2004-01-08	2004	1	0				1	1		381	38.25		755	-75.9167
34445	2	46	173737378	0	7A	1	3		10	0	4	1			382	38.4167	760	-76.0833		6570			4	1330	9102003	10	9	2003	46	B#05049; C#0705	10	US	0	2005-02-18	2005	2	0				1	1		375	37.9167		760	-76.0833
34446	2	46	173737380	0	7A	1	3		10	0	4	1			382	38.4167	760	-76.0833		6570			5	1330	9302003	30	9	2003	46	B#06029; C#0506	10	US	0	2006-02-04	2006	2	0				1	1		375	37.9167		760	-76.0833
34447	2	46	173737397	0	7A	1	3		10	0	3	1			380	38.0833	760	-76.0833		6570		347200	4	1330	9242004	24	9	2004	46		10	US	0	2008-01-02	2008	1	0				1	1		380	38.0833		755	-75.9167
34449	2	46	173737513	0	7A	1	3		10	0	3	1			380	38.0833	755	-75.9167		6570		347229	4	1330	9092003	9	9	2003	46	B#04012; C#0204	10	US	0	2004-01-12	2004	1	0				1	1		381	38.25		754	-75.75
34454	2	46	173748653	0	7A	1	3		10	0	3	1			380	38.0833	760	-76.0833		6570		350014	5	1330	8042004	4	8	2004	46	B#05005; C#5204	10	US	0	2005-01-05	2005	1	0				1	1		382	38.4167		755	-75.9167
34455	2	46	173748655	0	7A	1	3		10	0	3	1			380	38.0833	760	-76.0833		6570		352187	4	1330	8042004	4	8	2004	88		10	US	127	2008-01-05	2008	1	0				1	1		372	37.4167		770	-77.0833
34458	2	46	173748669	0	7A	1	3		10	0	3	1			380	38.0833	760	-76.0833		6570		350018	5	1330	8072004	7	8	2004	88	B#05032; C#0905	10	US	0	2005-02-01	2005	2	0				1	1		375	37.9167		754	-75.75
34459	2	46	173748676	0	7A	1	3		10	0	4	1			380	38.0833	760	-76.0833		6570			5	1330	8072004	7	8	2004	63	B#05053; C#0705	10	US	0	2005-02-22	2005	2	0				1	1		353	35.5833		760	-76.0833
34465	2	46	173748731	0	7A	1	3		10	0	3	1			380	38.0833	760	-76.0833		6570		352168	4	1330	8122004	12	8	2004	46		10	US		2007-01-22	2007	1	0	E			1	1		375	37.9167	SMITH ISLAND	760	-76.0833
34466	2	46	173748735	0	7A	1	3		10	0	3	1			380	38.0833	760	-76.0833		6570		352167	4	1330	8122004	12	8	2004	46	B#05006; C#0105	10	US	0	2005-01-06	2005	1	0				1	1		382	38.4167		753	-75.5833
34468	2	46	173748750	0	7A	1	3		10	0	4	1			380	38.0833	760	-76.0833		6570			4	1330	8192004	19	8	2004	46	B#05026; C#0405	10	US	0	2005-01-26	2005	1	0				1	1		381	38.25		763	-76.5833
34469	2	46	173748751	0	7A	1	3		10	0	3	1			380	38.0833	760	-76.0833		6570		352163	4	1330	8192004	19	8	2004	46	B#06029; C#0506	10	US	0	2006-02-04	2006	2	0				1	1		382	38.4167		755	-75.9167
34470	2	46	173748759	0	7A	1	3		10	0	3	1			380	38.0833	760	-76.0833		6570		352161	4	1330	8202004	20	8	2004	46	B#05014; C#0205	10	US	0	2005-01-14	2005	1	0				1	1		383	38.5833		760	-76.0833
34473	2	46	173748772	0	7A	1	3		10	0	4	1			380	38.0833	760	-76.0833		6570			4	1330	8212004	21	8	2004	88	B#05030; C#0405	10	US	0	2005-01-30	2005	1	0				1	1		373	37.5833		770	-77.0833
34475	2	46	173748783	0	7A	1	3		10	0	3	1			380	38.0833	760	-76.0833		6570		352155	4	1330	8232004	23	8	2004	46	B#05026; C#0505	10	US	0	2005-01-26	2005	1	0				1	1		381	38.25		755	-75.9167
34478	2	46	173748801	0	7A	1	3		10	0	3	1			380	38.0833	760	-76.0833		6570		350051	4	1330	8262004	26	8	2004	63		10	US		2007-01-28	2007	1	0				1	1		352	35.4167	WYSOCKING BAY	760	-76.0833
34481	2	46	173748843	0	7A	1	3		10	0	3	1			380	38.0833	760	-76.0833		6570		352140	5	1330	9222004	22	9	2004	46	B#05039; C#0505	10	US	0	2005-02-08	2005	2	0				1	1		383	38.5833		760	-76.0833
34485	2	46	173748875	0	7A	1	3		10	0	3	1			380	38.0833	760	-76.0833		6570			5	1330	8122005	12	8	2005	46	PER FINDER & BANDS	10	US	39	2007-02-23	2007	2	0	N			1	1		380	38.0833		760	-76.0833
34486	2	46	173748877	0	7A	1	3		10	0	3	1			380	38.0833	760	-76.0833		6570			5	1330	8132005	13	8	2005	88	B#06031; Reward Band omitted; C#0506	10	US		2006-02-04	2006	2	0				1	1		375	37.9167		755	-75.9167
34489	2	46	191711408	0	7A	41	3		10	0	0	1			380	38.0833	753	-75.5833		6570			5	1330	8172010	17	8	2010	46		10	US	39	2011-01-17	2011	1	0	NE		39	1	1		381	38.25	WMA	755	-75.9167
34492	2	46	191714635	0	7A	41	3		10	0	3	1			380	38.0833	755	-75.9167		6570		395942	4	1330	8282007	28	8	2007	46	used desc 10 min blk -- mp	10	US	39	2009-01-02	2009	1	0	SSW			1	1		380	38.0833	FAIRMOUNT WMA IMPOUNDMENT	754	-75.75
34494	2	46	232702003	0	7A	11	3		10	0	0	1			380	38.0833	755	-75.9167		6570			4	1330	7301992	30	7	1992	46		10	US		2007-01-23	2007	1	0				1	1		380	38.0833	DEAL ISLAND	755	-75.9167
34496	2	46	232702068	0	7A	11	3		10	0	0	1			380	38.0833	755	-75.9167		6570			4	1330	8011992	1	8	1992	46	B#35271; C#1096	10	US	0	1996-03-10	1996	3	0				1	1		381	38.25		755	-75.9167
34497	2	46	232702079	0	7A	11	3		10	0	0	1			380	38.0833	755	-75.9167		6570			4	1330	8041992	4	8	1992	46	B#32432; C#0693	10	US	0	1993-02-11	1993	2	0				1	1		382	38.4167		754	-75.75
34501	2	46	232702432	0	7A	11	3		10	0	0	1			380	38.0833	755	-75.9167		6570			4	1330	9281992	28	9	1992	46	B#32373; C#0293	10	US	0	1993-01-14	1993	1	0				1	1		381	38.25		755	-75.9167
34502	2	46	232702457	0	7A	11	3		10	0	0	1			380	38.0833	755	-75.9167		6570			5	1330	8251993	25	8	1993	46		0	US	39	2007-01-21	2007	1	0	SE			1	1		380	38.0955		755	-75.9146
34503	2	46	232702483	0	7A	11	3		10	0	0	1			380	38.0833	755	-75.9167		6570			5	1330	8261993	26	8	1993	46	B#32990; C#0794	10	US	0	1994-02-18	1994	2	0				1	1		381	38.25		755	-75.9167
34508	2	46	232728734	0	7A	11	3		10	0	0	1			380	38.0833	760	-76.0833		6247			5	1330	8311990	31	8	1990	46	B#99228; C#3399	10	US	0	1999-08-16	1999	8	0				1	1		383	38.5833		762	-76.4167
34509	2	46	232728752	0	7A	11	3		10	0	0	1			380	38.0833	760	-76.0833		6247			4	1330	9011990	1	9	1990	46	B#97059; C#0997	10	US	0	1997-02-28	1997	2	0				1	1		381	38.25		755	-75.9167
34511	2	46	232728816	0	7A	11	3		10	0	0	1			380	38.0833	760	-76.0833		6247			4	1330	9041990	4	9	1990	46	B#32616; C#1893	10	US	0	1993-05-06	1993	5	0				1	1		381	38.25		760	-76.0833
34520	2	46	232762191	0	7A	11	3		10	0	0	1			380	38.0833	760	-76.0833		6570			4	1330	8141996	14	8	1996	46	B#98140; C#2098 Fix HP longitude to correspond to long deg blk.	33	US	0	1998-05-20	1998	5	0				1	1		382	38.4167		763	-76.5
34522	2	46	232762322	0	7A	11	3		10	0	0	1			380	38.0833	755	-75.9167		6570			4	1330	8221991	22	8	1991	46	B#31940; C#0592	10	US	0	1992-02-04	1992	2	0				1	1		381	38.25		752	-75.4167
34526	2	46	232762398	0	7A	11	3		10	0	0	1			380	38.0833	755	-75.9167		6570			4	1330	9271991	27	9	1991	46	B#34590; C#0495	10	US	0	1995-01-28	1995	1	0				1	1		380	38.0833		755	-75.9167
34530	2	46	232762580	0	7A	11	3		10	0	0	1			385	38.9167	761	-76.25		6570			4	1330	9201991	20	9	1991	46	B#35301; C#1096	10	US	0	1996-03-10	1996	3	0				1	1		385	38.9167		761	-76.25
34532	2	46	232762821	0	7A	11	3		10	0	0	1			380	38.0833	755	-75.9167		6570			5	1330	7291992	29	7	1992	46	B#32453; C#0693	10	US	0	1993-02-11	1993	2	0				1	1		380	38.0833		755	-75.9167
34533	2	46	232762844	0	7A	11	3		10	0	0	1			380	38.0833	755	-75.9167		6570			4	1330	7291992	29	7	1992	63	B#32658; C#2193	10	US	0	1993-05-27	1993	5	0				1	1		353	35.5833		755	-75.9167
34534	2	46	232763018	0	7A	11	3		10	0	0	1			380	38.0833	760	-76.0833		6247			5	1330	8301991	30	8	1991	88	B#32454; C#0693	10	US	0	1993-02-11	1993	2	0				1	1		373	37.5833		772	-77.4167
34535	2	46	232763043	0	7A	11	3		10	0	0	1			380	38.0833	760	-76.0833		6247			4	1330	9131991	13	9	1991	80	B#98020; C#0398	10	US	0	1998-01-20	1998	1	0				1	1		343	34.5833		803	-80.5833
34541	2	46	232763231	0	7A	11	3		10	0	0	1			380	38.0833	760	-76.0833		6247			4	1330	9261992	26	9	1992	46	B#32516; C#1193	10	US	0	1993-03-18	1993	3	0				1	1		381	38.25		760	-76.0833
34542	2	46	232763242	0	7A	11	3		10	0	0	1			380	38.0833	760	-76.0833		6247			4	1330	9271992	27	9	1992	63	B#99013; C#0299	10	US	0	1999-01-13	1999	1	0				1	1		350	35.0833		763	-76.5833
34545	2	46	232763348	0	7A	11	3		10	0	0	1			380	38.0833	760	-76.0833		6247			4	1330	8121993	12	8	1993	80	B#33296; C#3594	10	US	0	1994-09-02	1994	9	0				1	1		343	34.5833		794	-79.75
34546	2	46	232763407	0	7A	11	3		10	0	0	1			380	38.0833	760	-76.0833		6247			4	1330	8231993	23	8	1993	88	B#33206; C#2194	10	US	0	1994-05-27	1994	5	0				1	1		374	37.75		755	-75.9167
34550	2	46	232763959	0	7A	11	3		10	0	0	1			380	38.0833	760	-76.0833		6247			4	1330	9291993	29	9	1993	88	B#33123; C#1694	10	US	0	1994-04-22	1994	4	0				1	1		372	37.4167		770	-77.0833
34556	2	46	235787374	0	7A	1	3		10	0	0	1			380	38.0833	752	-75.4167		6570			4	1330	9161997	16	9	1997	46	B#98021; C#1398	10	US	0	1998-01-21	1998	1	0				1	1		380	38.0833		752	-75.4167
34562	2	46	236714643	0	7A	4	3		10	0	0	1			380	38.0833	755	-75.9167		6570			4	1330	8011994	1	8	1994	88	B#05025; C#0505	10	US	0	2005-01-25	2005	1	0				1	1		381	38.25		765	-76.9167
34563	2	46	236714648	0	7A	4	3		10	0	0	1			380	38.0833	755	-75.9167		6570			4	1330	8011994	1	8	1994	46	B#35242; C#0896	10	US	0	1996-02-25	1996	2	0				1	1		382	38.4167		754	-75.75
34564	2	46	236714651	0	7A	4	3		10	0	0	1			380	38.0833	755	-75.9167		6570			5	1330	8011994	1	8	1994	46	B#99021; C#0399 Fix HP longitude to correspond to long deg blk.	33	US	0	1999-01-21	1999	1	0				1	1		380	38.0833		753	-75.5
34566	2	46	236760784	0	7A	4	3		10	0	0	1			382	38.4167	760	-76.0833		6247			5	1330	9081995	8	9	1995	46	B#35176; C#0696	10	US	0	1996-02-11	1996	2	0				1	1		382	38.4167		761	-76.25
34569	2	46	237744535	0	7A	11	3		10	0	0	1			382	38.4167	760	-76.0833		6570			4	1330	9121994	12	9	1994	46	B#34626; C#0795	10	US	0	1995-02-18	1995	2	0				1	1		382	38.4167		754	-75.75
34573	2	46	237750967	0	7A	11	3		10	0	0	1			380	38.0833	760	-76.0833		20093			4	1330	9201996	20	9	1996	46	ETCHED BAND	10	US	39	2007-03-08	2007	3	0				1	1	Shot.	375	37.9167		753	-75.5833
34580	2	46	239723182	0	7A	1	3		10	0	0	1			380	38.0833	755	-75.9167		6570			4	1330	8232001	23	8	2001	46	B#02023; C#0302	10	US	0	2002-01-23	2002	1	0				1	1		381	38.25		754	-75.75
34581	2	46	239723185	0	7A	1	3		10	0	0	1			380	38.0833	755	-75.9167		6570			4	1330	8232001	23	8	2001	46	B#02010; C#0202	10	US	0	2002-01-10	2002	1	0				1	1		375	37.9167		760	-76.0833
34583	2	46	239723622	0	7A	1	3		10	0	0	1			380	38.0833	755	-75.9167		6570			4	1330	8282001	28	8	2001	46	B#03033; C#0503	10	US	0	2003-02-02	2003	2	0				1	1		375	37.9167		755	-75.9167
34584	2	46	239723675	0	7A	1	3		10	0	0	1			380	38.0833	755	-75.9167		6570			4	1330	9072001	7	9	2001	46		10	US		2007-02-02	2007	2	0	W			1	1		381	38.25		755	-75.9167
[truncated: 44,232 more rows]
[truncated: 23 more columns]
